# Supplementary material for: Crystal structure of 1′-ethyl­spiro[chroman-4,4′-imidazolidine]-2′,5′-dione: a hydantoine derivative
Source: Acta Crystallogr E Crystallogr Commun. 2015 Sep 12;71(Pt 10):o705–6. doi: 10.1107/S2056989015016175 (PMC4647411; doi:10.1107/S2056989015016175)
Supplement: Supplementary file 1 [file e-71-0o705-sup1.cif]

##############################################################################
#                                                                            #
# This CIF contains the data in a paper accepted for publication in          #
# Acta Crystallographica Section E. It conforms to the requirements of       #
# Notes for Authors for Acta Crystallographica Section E, and has been       #
# peer reviewed under the auspices of the IUCr Commission on Journals.       #
#                                                                            #
# Full details of the Crystallographic Information File format               #
# are given in the paper "The Crystallographic Information File (CIF):       #
# a New Standard Archive File for Crystallography" by S. R. Hall, F. H.      #
# Allen and I. D. Brown [Acta Cryst. (1991), A47, 655-685].                  #
#                                                                            #
# The current version of the core CIF dictionary is obtainable from          #
# ftp://ftp.iucr.org/pub/cif_core.dic.                                       #
#                                                                            #
# Software is freely available for graphical display of the structure(s)     #
# in this CIF. For information consult the CIF software page                 #
# http://www.iucr.org/resources/cif/software.                                #
#                                                                            #
# This file may be used for bona fide research purposes within the           #
# scientific community so long as proper attribution is given to the journal # 
# article from which it was obtained.                                        #
#                                                                            #
##############################################################################
data_global
_audit_creation_method     'PLATON <TABLE ACC> option'
_journal_date_recd_electronic     2015-08-20
_journal_date_accepted     2015-08-29
_journal_name_full     'Acta Crystallographica, Section E'
_journal_year     2015
_journal_volume     71
_journal_issue     10
_journal_page_first     o705
_journal_page_last     o706
_journal_paper_category     HO
_journal_paper_doi     10.1107/S2056989015016175
_journal_coeditor_code     SU5194
_publ_contact_author_name     'Dr Muneer Abdoh'
_publ_contact_author_address
;
Department of Physics
Science College, An-Najah National University
PO Box 7, Nablus
Palestine
;
_publ_contact_author_email     'muneer@najah.edu'
_publ_contact_author_fax     '+970-92671427'
_publ_contact_author_phone     '+970-92673564'
_publ_section_title
;
Crystal structure of 1'-ethylspiro[chroman-4,4'-imidazolidine]-2',5'-dione: a
hydantoine derivative
;
loop_
    _publ_author_name
    _publ_author_address
    'Benaka Prasad, S. B.'
;
Department of Chemistry
School of Engineering and Technology
Jain University
Bangalore 562 112,
India
;
    'Naveen, S.'
;
Institution of Excellence
University of Mysore
Manasagangotri
Mysuru 570 006, India
;
    'Madaiah, M.'
;
Department of Studies in Chemistry,
University of Mysore,
Manasagangotri,
Mysuru 570 006, India
;
    'Lokanath, N. K.'
;
Department of Studies in Physics,
University of Mysore,
Manasagangotri,
Mysuru 570 006, India
;
    'Ismail Warad'
;
Department of Chemistry
Science College, An-Najah National University
PO Box 7, Nablus
Palestinian Territories
;
    'Muneer Abdoh'
;
Department of Physics
Science College, An-Najah National University
PO Box 7, Nablus
Palestinian Territories
;
_publ_section_synopsis     .
data_I
_database_code_depnum_ccdc_archive     'CCDC 1421223'
_chemical_name_systematic
;
1'-Ethylspiro[chroman-4,4'-imidazolidine]-2',5'-dione
;
_chemical_formula_moiety     'C13 H14 N2 O3'
_chemical_formula_sum     'C13 H14 N2 O3'
_chemical_formula_iupac     'C13 H14 N2 O3'
_chemical_formula_weight     246.26
_symmetry_cell_setting     triclinic
_symmetry_space_group_name_H-M     'P -1'
_symmetry_space_group_name_Hall     '-P 1'
loop_
    _symmetry_equiv_pos_site_id
    _symmetry_equiv_pos_as_xyz
    1 x,y,z
    2 -x,-y,-z
_cell_length_a     10.2314(16)
_cell_length_b     11.0693(18)
_cell_length_c     11.3254(19)
_cell_angle_alpha     91.736(8)
_cell_angle_beta     98.695(8)
_cell_angle_gamma     105.345(8)
_cell_volume     1219.4(3)
_cell_formula_units_Z     4
_cell_measurement_reflns_used     3990
_cell_measurement_theta_min     3.96
_cell_measurement_theta_max     64.62
_cell_measurement_temperature     296(2)
_cell_special_details
;
;
_exptl_crystal_description     'rectangle'
_exptl_crystal_colour     'green'
_exptl_crystal_size_max     0.23
_exptl_crystal_size_mid     0.22
_exptl_crystal_size_min     0.21
_exptl_crystal_size_rad     ?
_exptl_crystal_density_diffrn     1.341
_exptl_crystal_density_meas     ?
_exptl_crystal_density_method     'Not Measured'
_exptl_crystal_F_000     520
_exptl_absorpt_coefficient_mu     0.799
_exptl_absorpt_correction_type     multi-scan
_exptl_absorpt_process_details
;
(SADABS; Bruker, 2013)
;
_exptl_absorpt_correction_T_min     0.8376
_exptl_absorpt_correction_T_max     0.8501
_exptl_special_details
;
;
_diffrn_ambient_temperature     296(2)
_diffrn_radiation_type     'CuK\a'
_diffrn_radiation_wavelength     1.54178
_diffrn_radiation_source     'Bruker MicroStar microfocus rotating anode'
_diffrn_radiation_monochromator     'Helios multilayer optics'
_diffrn_measurement_device_type     'Bruker X8 Proteum'
_diffrn_measurement_method     '\f and \w scans'
_diffrn_detector_area_resol_mean     18.4
_diffrn_reflns_number     14480
_diffrn_reflns_av_R_equivalents     0.0544
_diffrn_reflns_av_sigmaI/netI     0.0899
_diffrn_reflns_theta_min     3.96
_diffrn_reflns_theta_max     64.62
_diffrn_reflns_theta_full     64.62
_diffrn_measured_fraction_theta_max     0.972
_diffrn_measured_fraction_theta_full     0.972
_diffrn_reflns_limit_h_min     -11
_diffrn_reflns_limit_h_max     11
_diffrn_reflns_limit_k_min     -12
_diffrn_reflns_limit_k_max     12
_diffrn_reflns_limit_l_min     -13
_diffrn_reflns_limit_l_max     13
_diffrn_reflns_reduction_process
;
;
_refine_special_details
;
Refinement on <i>F</i>^2^ for ALL reflections except those flagged by the user
for potential systematic errors. Weighted <i>R</i>-factors <i>wR</i> and all
goodnesses of fit <i>S</i> are based on <i>F</i>^2^, conventional
<i>R</i>-factors <i>R</i> are based on <i>F</i>, with <i>F</i> set to zero for
negative <i>F</i>^2^. The observed criterion of <i>F</i>^2^ > \s(<i>F</i>^2^)
is used only for calculating -<i>R</i>-factor-obs <i>etc</i>. and is not
relevant to the choice of reflections for refinement. <i>R</i>-factors based
on <i>F</i>^2^ are statistically about twice as large as those based on
<i>F</i>, and <i>R</i>-factors based on ALL data will be even larger.
;
_reflns_number_total     3990
_reflns_number_gt     3195
_reflns_threshold_expression     I>2\s(I)
_refine_ls_structure_factor_coef     Fsqd
_refine_ls_matrix_type     full
_refine_ls_R_factor_all     0.0999
_refine_ls_R_factor_gt     0.0643
_refine_ls_wR_factor_gt     0.1704
_refine_ls_wR_factor_ref     0.1853
_refine_ls_goodness_of_fit_ref     1.044
_refine_ls_restrained_S_all     1.044
_refine_ls_number_reflns     3990
_refine_ls_number_parameters     328
_refine_ls_number_restraints     0
_refine_ls_hydrogen_treatment     constr
_refine_ls_weighting_scheme     calc
_refine_ls_weighting_details
         'calc w=1/[\s^2^(Fo^2^)+(0.1316P)^2^+0.1551P] where P=(Fo^2^+2Fc^2^)/3'
_atom_sites_solution_hydrogens     geom
_atom_sites_solution_primary     direct
_atom_sites_solution_secondary     difmap
_refine_ls_shift/su_max     0.000
_refine_ls_shift/su_mean     0.000
_refine_diff_density_max     0.357
_refine_diff_density_min     -0.386
_refine_ls_extinction_method
;
SHELXL97 (Sheldrick, 2008)
;
_refine_ls_extinction_coef     0.025(2)
_refine_ls_extinction_expression
                                  'Fc^*^=kFc[1+0.001xFc^2^\l^3^/sin(2\q)]^-1/4^'
loop_
    _atom_type_symbol
    _atom_type_description
    _atom_type_scat_dispersion_real
    _atom_type_scat_dispersion_imag
    _atom_type_scat_source
    C C 0.0181 0.0091 ' International Tables Vol C Tables 4.2.6.8 and 6.1.1.4'
    H H 0.0000 0.0000 ' International Tables Vol C Tables 4.2.6.8 and 6.1.1.4'
    N N 0.0311 0.0180 ' International Tables Vol C Tables 4.2.6.8 and 6.1.1.4'
    O O 0.0492 0.0322 ' International Tables Vol C Tables 4.2.6.8 and 6.1.1.4'
_computing_data_collection
;
APEX2 (Bruker, 2013)
;
_computing_cell_refinement
;
SAINT (Bruker, 2013)
;
_computing_data_reduction
;
SAINT (Bruker, 2013)
;
_computing_structure_solution
;
SHELXS97 (Sheldrick, 2008)
;
_computing_structure_refinement
;
SHELXL97 (Sheldrick, 2008)
;
_computing_molecular_graphics
;
Mercury (Macrae <i>et al.</i>, 2008)
;
_computing_publication_material
;
SHELXL97 (Sheldrick, 2008) and PLATON (Spek, 2009)
;
loop_
    _atom_site_type_symbol
    _atom_site_label
    _atom_site_fract_x
    _atom_site_fract_y
    _atom_site_fract_z
    _atom_site_U_iso_or_equiv
    _atom_site_adp_type
    _atom_site_calc_flag
    _atom_site_refinement_flags
    _atom_site_occupancy
    _atom_site_symmetry_multiplicity
    _atom_site_disorder_assembly
    _atom_site_disorder_group
    O O1B 0.57043(18) 0.04669(17) 0.27294(15) 0.0534(5) Uani d . 1 1 . .
    N N2A 0.88853(16) 0.57988(16) 0.41739(15) 0.0350(4) Uani d . 1 1 . .
    H H2A 0.8777 0.5352 0.4778 0.042 Uiso calc R 1 1 . .
    O O3A 1.12385(15) 0.62164(16) 0.42909(15) 0.0458(4) Uani d . 1 1 . .
    O O2A 0.80600(17) 0.76449(16) 0.18917(14) 0.0492(5) Uani d . 1 1 . .
    C C9B 0.8442(2) 0.1368(2) 0.20830(18) 0.0377(5) Uani d . 1 1 . .
    N N1B 1.06259(18) 0.25381(17) 0.18235(17) 0.0421(5) Uani d . 1 1 . .
    O O3B 1.12728(19) 0.1008(2) 0.08118(19) 0.0704(6) Uani d . 1 1 . .
    O O2B 0.9417(2) 0.35827(19) 0.2803(2) 0.0767(7) Uani d . 1 1 . .
    C C2B 0.4752(3) 0.1850(2) 0.0004(2) 0.0532(6) Uani d . 1 1 . .
    H H2B 0.3962 0.1978 -0.0437 0.064 Uiso calc R 1 1 . .
    C C1B 0.4685(2) 0.1271(2) 0.1051(2) 0.0461(6) Uani d . 1 1 . .
    H H1B 0.3851 0.1010 0.1327 0.055 Uiso calc R 1 1 . .
    C C6B 0.5869(2) 0.10716(19) 0.17046(19) 0.0364(5) Uani d . 1 1 . .
    C C5B 0.7129(2) 0.14862(18) 0.13279(17) 0.0326(5) Uani d . 1 1 . .
    C C10B 0.9517(2) 0.2642(2) 0.2298(2) 0.0428(6) Uani d . 1 1 . .
    C C12B 1.1849(3) 0.3580(3) 0.1783(3) 0.0597(7) Uani d . 1 1 . .
    H H12A 1.2625 0.3246 0.1728 0.072 Uiso calc R 1 1 . .
    H H12B 1.2061 0.4116 0.2519 0.072 Uiso calc R 1 1 . .
    C C13B 1.1641(4) 0.4335(3) 0.0750(3) 0.0881(11) Uani d . 1 1 . .
    H H13A 1.1406 0.3802 0.0022 0.132 Uiso calc R 1 1 . .
    H H13B 1.2472 0.4982 0.0729 0.132 Uiso calc R 1 1 . .
    H H13C 1.0911 0.4711 0.0829 0.132 Uiso calc R 1 1 . .
    C C11B 1.0424(2) 0.1332(2) 0.1297(2) 0.0418(5) Uani d . 1 1 . .
    N N2B 0.9179(2) 0.06477(17) 0.14631(19) 0.0458(5) Uani d . 1 1 . .
    H H2B1 0.8847 -0.0135 0.1229 0.055 Uiso calc R 1 1 . .
    C C7B 0.6800(3) -0.0049(3) 0.3177(3) 0.0671(8) Uani d . 1 1 . .
    H H7B1 0.6795 -0.0746 0.2636 0.081 Uiso calc R 1 1 . .
    H H7B2 0.6665 -0.0367 0.3951 0.081 Uiso calc R 1 1 . .
    C C8B 0.8153(3) 0.0914(3) 0.3303(2) 0.0624(8) Uani d . 1 1 . .
    H H8B1 0.8875 0.0557 0.3662 0.075 Uiso calc R 1 1 . .
    H H8B2 0.8150 0.1622 0.3829 0.075 Uiso calc R 1 1 . .
    C C3B 0.5997(3) 0.2246(2) -0.0401(2) 0.0564(7) Uani d . 1 1 . .
    H H3B 0.6043 0.2632 -0.1117 0.068 Uiso calc R 1 1 . .
    C C4B 0.7163(3) 0.2068(2) 0.0259(2) 0.0472(6) Uani d . 1 1 . .
    H H4B 0.7996 0.2343 -0.0016 0.057 Uiso calc R 1 1 . .
    C C2A 0.4997(3) 0.7412(3) 0.5220(3) 0.0669(9) Uani d . 1 1 . .
    H H2A1 0.4398 0.7705 0.5619 0.080 Uiso calc R 1 1 . .
    C C1A 0.4498(3) 0.6678(3) 0.4165(3) 0.0624(8) Uani d . 1 1 . .
    H H1A 0.3566 0.6473 0.3852 0.075 Uiso calc R 1 1 . .
    C C6A 0.5395(2) 0.6243(2) 0.3564(2) 0.0426(5) Uani d . 1 1 . .
    C C5A 0.6788(2) 0.65461(17) 0.40196(18) 0.0321(5) Uani d . 1 1 . .
    C C9A 0.77539(19) 0.60575(17) 0.33690(17) 0.0301(5) Uani d . 1 1 . .
    C C10A 0.8545(2) 0.70485(19) 0.26353(18) 0.0334(5) Uani d . 1 1 . .
    N N1A 0.98963(18) 0.71123(17) 0.29492(16) 0.0379(5) Uani d . 1 1 . .
    C C12A 1.1017(2) 0.7874(2) 0.2399(2) 0.0506(6) Uani d . 1 1 . .
    H H12C 1.0633 0.8149 0.1652 0.061 Uiso calc R 1 1 . .
    H H12D 1.1604 0.7359 0.2214 0.061 Uiso calc R 1 1 . .
    C C13A 1.1862(4) 0.8994(3) 0.3188(3) 0.0823(10) Uani d . 1 1 . .
    H H13D 1.1278 0.9484 0.3410 0.123 Uiso calc R 1 1 . .
    H H13E 1.2535 0.9495 0.2768 0.123 Uiso calc R 1 1 . .
    H H13F 1.2317 0.8727 0.3896 0.123 Uiso calc R 1 1 . .
    C C11A 1.0107(2) 0.63310(19) 0.38692(18) 0.0338(5) Uani d . 1 1 . .
    C C8A 0.6919(2) 0.4888(2) 0.2553(2) 0.0440(5) Uani d . 1 1 . .
    H H8A1 0.7491 0.4656 0.2027 0.053 Uiso calc R 1 1 . .
    H H8A2 0.6625 0.4191 0.3039 0.053 Uiso calc R 1 1 . .
    C C7A 0.5674(3) 0.5145(2) 0.1813(2) 0.0536(6) Uani d . 1 1 . .
    H H7A1 0.5976 0.5809 0.1295 0.064 Uiso calc R 1 1 . .
    H H7A2 0.5160 0.4396 0.1308 0.064 Uiso calc R 1 1 . .
    O O1A 0.48007(17) 0.55034(18) 0.25370(17) 0.0615(5) Uani d . 1 1 . .
    C C4A 0.7264(3) 0.7287(2) 0.5093(2) 0.0455(6) Uani d . 1 1 . .
    H H4A 0.8194 0.7496 0.5413 0.055 Uiso calc R 1 1 . .
    C C3A 0.6370(4) 0.7718(3) 0.5691(3) 0.0632(8) Uani d . 1 1 . .
    H H3A 0.6699 0.8212 0.6408 0.076 Uiso calc R 1 1 . .
loop_
    _atom_site_aniso_label
    _atom_site_aniso_U_11
    _atom_site_aniso_U_22
    _atom_site_aniso_U_33
    _atom_site_aniso_U_12
    _atom_site_aniso_U_13
    _atom_site_aniso_U_23
    O1B 0.0430(10) 0.0677(11) 0.0567(10) 0.0183(8) 0.0215(8) 0.0207(8)
    N2A 0.0209(9) 0.0421(9) 0.0451(10) 0.0126(7) 0.0050(7) 0.0174(7)
    O3A 0.0213(8) 0.0583(9) 0.0611(10) 0.0156(7) 0.0050(6) 0.0213(8)
    O2A 0.0424(10) 0.0625(10) 0.0488(9) 0.0236(8) 0.0055(7) 0.0259(8)
    C9B 0.0305(12) 0.0451(11) 0.0411(11) 0.0170(9) 0.0061(9) -0.0006(9)
    N1B 0.0270(10) 0.0398(9) 0.0558(11) 0.0071(8) 0.0002(8) -0.0040(8)
    O3B 0.0336(11) 0.0931(14) 0.0857(14) 0.0227(10) 0.0111(9) -0.0303(11)
    O2B 0.0564(13) 0.0689(12) 0.0997(16) 0.0263(10) -0.0094(10) -0.0475(11)
    C2B 0.0434(15) 0.0453(13) 0.0651(16) 0.0159(11) -0.0148(11) -0.0012(11)
    C1B 0.0276(12) 0.0452(12) 0.0655(15) 0.0129(9) 0.0036(10) -0.0038(11)
    C6B 0.0328(12) 0.0355(10) 0.0421(12) 0.0106(8) 0.0084(9) -0.0007(8)
    C5B 0.0298(11) 0.0333(10) 0.0357(10) 0.0106(8) 0.0058(8) -0.0015(8)
    C10B 0.0348(13) 0.0447(12) 0.0476(12) 0.0170(10) -0.0053(9) -0.0139(10)
    C12B 0.0346(15) 0.0528(14) 0.0792(18) -0.0012(11) -0.0063(12) 0.0069(13)
    C13B 0.074(2) 0.075(2) 0.094(2) -0.0069(17) -0.0054(18) 0.0300(18)
    C11B 0.0268(12) 0.0500(12) 0.0499(12) 0.0164(9) 0.0025(9) -0.0078(10)
    N2B 0.0318(11) 0.0342(9) 0.0725(13) 0.0116(7) 0.0105(9) -0.0106(9)
    C7B 0.0629(19) 0.0815(19) 0.0674(18) 0.0299(16) 0.0187(14) 0.0356(15)
    C8B 0.0511(17) 0.092(2) 0.0509(15) 0.0309(15) 0.0064(12) 0.0217(14)
    C3B 0.0576(17) 0.0580(15) 0.0461(14) 0.0104(12) -0.0067(11) 0.0136(11)
    C4B 0.0402(14) 0.0547(13) 0.0423(12) 0.0055(10) 0.0054(10) 0.0088(10)
    C2A 0.072(2) 0.0721(18) 0.080(2) 0.0415(16) 0.0448(17) 0.0179(16)
    C1A 0.0340(15) 0.0741(18) 0.092(2) 0.0266(13) 0.0259(13) 0.0158(16)
    C6A 0.0264(12) 0.0478(12) 0.0557(13) 0.0132(9) 0.0069(9) 0.0077(10)
    C5A 0.0258(11) 0.0324(9) 0.0413(11) 0.0114(8) 0.0075(8) 0.0094(8)
    C9A 0.0208(10) 0.0326(9) 0.0379(10) 0.0104(8) 0.0010(8) 0.0066(8)
    C10A 0.0288(11) 0.0376(10) 0.0374(10) 0.0148(8) 0.0056(8) 0.0069(8)
    N1A 0.0258(10) 0.0475(10) 0.0439(10) 0.0124(8) 0.0093(7) 0.0179(8)
    C12A 0.0373(14) 0.0639(15) 0.0531(14) 0.0111(11) 0.0164(10) 0.0229(12)
    C13A 0.073(2) 0.0676(18) 0.089(2) -0.0131(16) 0.0168(18) 0.0178(17)
    C11A 0.0250(11) 0.0387(10) 0.0405(11) 0.0130(8) 0.0051(8) 0.0103(8)
    C8A 0.0361(13) 0.0371(11) 0.0572(13) 0.0133(9) -0.0016(10) -0.0067(10)
    C7A 0.0405(15) 0.0555(14) 0.0571(15) 0.0112(11) -0.0091(11) -0.0111(11)
    O1A 0.0232(9) 0.0751(12) 0.0782(13) 0.0112(8) -0.0085(8) -0.0123(10)
    C4A 0.0445(14) 0.0475(12) 0.0451(12) 0.0148(10) 0.0053(10) 0.0031(10)
    C3A 0.088(2) 0.0586(15) 0.0546(15) 0.0319(15) 0.0275(15) 0.0039(12)
_geom_special_details
;
 All esds (except the esd in the dihedral angle between two l.s. planes)
 are estimated using the full covariance matrix.  The cell esds are taken
 into account individually in the estimation of esds in distances, angles
 and torsion angles; correlations between esds in cell parameters are only
 used when they are defined by crystal symmetry.  An approximate (isotropic)
 treatment of cell esds is used for estimating esds involving l.s. planes.
;
loop_
    _geom_bond_atom_site_label_1
    _geom_bond_atom_site_label_2
    _geom_bond_site_symmetry_2
    _geom_bond_distance
    _geom_bond_publ_flag
    O1B C6B . 1.367(3) ?
    O1B C7B . 1.422(3) ?
    N2A C11A . 1.335(3) ?
    N2A C9A . 1.458(2) ?
    N2A H2A . 0.8600 ?
    O3A C11A . 1.224(2) ?
    O2A C10A . 1.213(2) ?
    C9B N2B . 1.463(3) ?
    C9B C5B . 1.518(3) ?
    C9B C8B . 1.528(3) ?
    C9B C10B . 1.528(3) ?
    N1B C10B . 1.356(3) ?
    N1B C11B . 1.397(3) ?
    N1B C12B . 1.468(3) ?
    O3B C11B . 1.217(3) ?
    O2B C10B . 1.208(3) ?
    C2B C1B . 1.368(4) ?
    C2B C3B . 1.385(4) ?
    C2B H2B . 0.9300 ?
    C1B C6B . 1.394(3) ?
    C1B H1B . 0.9300 ?
    C6B C5B . 1.386(3) ?
    C5B C4B . 1.389(3) ?
    C12B C13B . 1.480(4) ?
    C12B H12A . 0.9700 ?
    C12B H12B . 0.9700 ?
    C13B H13A . 0.9600 ?
    C13B H13B . 0.9600 ?
    C13B H13C . 0.9600 ?
    C11B N2B . 1.343(3) ?
    N2B H2B1 . 0.8600 ?
    C7B C8B . 1.491(4) ?
    C7B H7B1 . 0.9700 ?
    C7B H7B2 . 0.9700 ?
    C8B H8B1 . 0.9700 ?
    C8B H8B2 . 0.9700 ?
    C3B C4B . 1.373(4) ?
    C3B H3B . 0.9300 ?
    C4B H4B . 0.9300 ?
    C2A C3A . 1.373(5) ?
    C2A C1A . 1.373(5) ?
    C2A H2A1 . 0.9300 ?
    C1A C6A . 1.393(3) ?
    C1A H1A . 0.9300 ?
    C6A O1A . 1.363(3) ?
    C6A C5A . 1.387(3) ?
    C5A C4A . 1.392(3) ?
    C5A C9A . 1.513(3) ?
    C9A C10A . 1.529(3) ?
    C9A C8A . 1.537(3) ?
    C10A N1A . 1.356(3) ?
    N1A C11A . 1.402(3) ?
    N1A C12A . 1.467(3) ?
    C12A C13A . 1.489(4) ?
    C12A H12C . 0.9700 ?
    C12A H12D . 0.9700 ?
    C13A H13D . 0.9600 ?
    C13A H13E . 0.9600 ?
    C13A H13F . 0.9600 ?
    C8A C7A . 1.512(3) ?
    C8A H8A1 . 0.9700 ?
    C8A H8A2 . 0.9700 ?
    C7A O1A . 1.421(3) ?
    C7A H7A1 . 0.9700 ?
    C7A H7A2 . 0.9700 ?
    C4A C3A . 1.386(4) ?
    C4A H4A . 0.9300 ?
    C3A H3A . 0.9300 ?
loop_
    _geom_angle_atom_site_label_1
    _geom_angle_atom_site_label_2
    _geom_angle_atom_site_label_3
    _geom_angle_site_symmetry_1
    _geom_angle_site_symmetry_3
    _geom_angle
    _geom_angle_publ_flag
    C6B O1B C7B . . 114.36(18) ?
    C11A N2A C9A . . 112.58(16) ?
    C11A N2A H2A . . 123.7 ?
    C9A N2A H2A . . 123.7 ?
    N2B C9B C5B . . 113.58(17) ?
    N2B C9B C8B . . 114.36(19) ?
    C5B C9B C8B . . 110.01(18) ?
    N2B C9B C10B . . 100.06(16) ?
    C5B C9B C10B . . 110.45(17) ?
    C8B C9B C10B . . 107.8(2) ?
    C10B N1B C11B . . 111.56(19) ?
    C10B N1B C12B . . 124.7(2) ?
    C11B N1B C12B . . 123.6(2) ?
    C1B C2B C3B . . 120.0(2) ?
    C1B C2B H2B . . 120.0 ?
    C3B C2B H2B . . 120.0 ?
    C2B C1B C6B . . 119.9(2) ?
    C2B C1B H1B . . 120.1 ?
    C6B C1B H1B . . 120.1 ?
    O1B C6B C5B . . 122.99(19) ?
    O1B C6B C1B . . 116.03(19) ?
    C5B C6B C1B . . 121.0(2) ?
    C6B C5B C4B . . 117.72(19) ?
    C6B C5B C9B . . 121.36(18) ?
    C4B C5B C9B . . 120.86(19) ?
    O2B C10B N1B . . 125.3(2) ?
    O2B C10B C9B . . 126.8(2) ?
    N1B C10B C9B . . 107.88(17) ?
    N1B C12B C13B . . 111.7(2) ?
    N1B C12B H12A . . 109.3 ?
    C13B C12B H12A . . 109.3 ?
    N1B C12B H12B . . 109.3 ?
    C13B C12B H12B . . 109.3 ?
    H12A C12B H12B . . 107.9 ?
    C12B C13B H13A . . 109.5 ?
    C12B C13B H13B . . 109.5 ?
    H13A C13B H13B . . 109.5 ?
    C12B C13B H13C . . 109.5 ?
    H13A C13B H13C . . 109.5 ?
    H13B C13B H13C . . 109.5 ?
    O3B C11B N2B . . 128.9(2) ?
    O3B C11B N1B . . 123.8(2) ?
    N2B C11B N1B . . 107.23(17) ?
    C11B N2B C9B . . 113.24(17) ?
    C11B N2B H2B1 . . 123.4 ?
    C9B N2B H2B1 . . 123.4 ?
    O1B C7B C8B . . 111.1(2) ?
    O1B C7B H7B1 . . 109.4 ?
    C8B C7B H7B1 . . 109.4 ?
    O1B C7B H7B2 . . 109.4 ?
    C8B C7B H7B2 . . 109.4 ?
    H7B1 C7B H7B2 . . 108.0 ?
    C7B C8B C9B . . 110.7(2) ?
    C7B C8B H8B1 . . 109.5 ?
    C9B C8B H8B1 . . 109.5 ?
    C7B C8B H8B2 . . 109.5 ?
    C9B C8B H8B2 . . 109.5 ?
    H8B1 C8B H8B2 . . 108.1 ?
    C4B C3B C2B . . 119.8(2) ?
    C4B C3B H3B . . 120.1 ?
    C2B C3B H3B . . 120.1 ?
    C3B C4B C5B . . 121.6(2) ?
    C3B C4B H4B . . 119.2 ?
    C5B C4B H4B . . 119.2 ?
    C3A C2A C1A . . 120.7(2) ?
    C3A C2A H2A1 . . 119.7 ?
    C1A C2A H2A1 . . 119.7 ?
    C2A C1A C6A . . 119.7(3) ?
    C2A C1A H1A . . 120.2 ?
    C6A C1A H1A . . 120.2 ?
    O1A C6A C5A . . 123.96(19) ?
    O1A C6A C1A . . 115.4(2) ?
    C5A C6A C1A . . 120.7(2) ?
    C6A C5A C4A . . 118.42(19) ?
    C6A C5A C9A . . 120.34(19) ?
    C4A C5A C9A . . 121.23(18) ?
    N2A C9A C5A . . 113.19(16) ?
    N2A C9A C10A . . 100.66(15) ?
    C5A C9A C10A . . 112.17(15) ?
    N2A C9A C8A . . 111.52(16) ?
    C5A C9A C8A . . 108.84(17) ?
    C10A C9A C8A . . 110.28(17) ?
    O2A C10A N1A . . 126.28(19) ?
    O2A C10A C9A . . 126.74(19) ?
    N1A C10A C9A . . 106.96(16) ?
    C10A N1A C11A . . 111.53(16) ?
    C10A N1A C12A . . 125.46(17) ?
    C11A N1A C12A . . 123.00(17) ?
    N1A C12A C13A . . 112.6(2) ?
    N1A C12A H12C . . 109.1 ?
    C13A C12A H12C . . 109.1 ?
    N1A C12A H12D . . 109.1 ?
    C13A C12A H12D . . 109.1 ?
    H12C C12A H12D . . 107.8 ?
    C12A C13A H13D . . 109.5 ?
    C12A C13A H13E . . 109.5 ?
    H13D C13A H13E . . 109.5 ?
    C12A C13A H13F . . 109.5 ?
    H13D C13A H13F . . 109.5 ?
    H13E C13A H13F . . 109.5 ?
    O3A C11A N2A . . 129.04(18) ?
    O3A C11A N1A . . 123.54(18) ?
    N2A C11A N1A . . 107.40(16) ?
    C7A C8A C9A . . 110.44(17) ?
    C7A C8A H8A1 . . 109.6 ?
    C9A C8A H8A1 . . 109.6 ?
    C7A C8A H8A2 . . 109.6 ?
    C9A C8A H8A2 . . 109.6 ?
    H8A1 C8A H8A2 . . 108.1 ?
    O1A C7A C8A . . 112.2(2) ?
    O1A C7A H7A1 . . 109.2 ?
    C8A C7A H7A1 . . 109.2 ?
    O1A C7A H7A2 . . 109.2 ?
    C8A C7A H7A2 . . 109.2 ?
    H7A1 C7A H7A2 . . 107.9 ?
    C6A O1A C7A . . 118.11(17) ?
    C3A C4A C5A . . 120.9(2) ?
    C3A C4A H4A . . 119.6 ?
    C5A C4A H4A . . 119.6 ?
    C2A C3A C4A . . 119.7(3) ?
    C2A C3A H3A . . 120.2 ?
    C4A C3A H3A . . 120.2 ?
loop_
    _geom_torsion_atom_site_label_1
    _geom_torsion_atom_site_label_2
    _geom_torsion_atom_site_label_3
    _geom_torsion_atom_site_label_4
    _geom_torsion_site_symmetry_1
    _geom_torsion_site_symmetry_2
    _geom_torsion_site_symmetry_3
    _geom_torsion_site_symmetry_4
    _geom_torsion
    _geom_torsion_publ_flag
    C3B C2B C1B C6B . . . . -0.5(3) ?
    C7B O1B C6B C5B . . . . -18.6(3) ?
    C7B O1B C6B C1B . . . . 162.2(2) ?
    C2B C1B C6B O1B . . . . -178.9(2) ?
    C2B C1B C6B C5B . . . . 1.9(3) ?
    O1B C6B C5B C4B . . . . 178.82(19) ?
    C1B C6B C5B C4B . . . . -2.1(3) ?
    O1B C6B C5B C9B . . . . -4.1(3) ?
    C1B C6B C5B C9B . . . . 175.04(18) ?
    N2B C9B C5B C6B . . . . 122.3(2) ?
    C8B C9B C5B C6B . . . . -7.3(3) ?
    C10B C9B C5B C6B . . . . -126.2(2) ?
    N2B C9B C5B C4B . . . . -60.6(3) ?
    C8B C9B C5B C4B . . . . 169.7(2) ?
    C10B C9B C5B C4B . . . . 50.9(2) ?
    C11B N1B C10B O2B . . . . -179.7(2) ?
    C12B N1B C10B O2B . . . . -4.0(4) ?
    C11B N1B C10B C9B . . . . 0.5(2) ?
    C12B N1B C10B C9B . . . . 176.2(2) ?
    N2B C9B C10B O2B . . . . -179.2(3) ?
    C5B C9B C10B O2B . . . . 60.8(3) ?
    C8B C9B C10B O2B . . . . -59.4(3) ?
    N2B C9B C10B N1B . . . . 0.6(2) ?
    C5B C9B C10B N1B . . . . -119.41(18) ?
    C8B C9B C10B N1B . . . . 120.4(2) ?
    C10B N1B C12B C13B . . . . -82.7(3) ?
    C11B N1B C12B C13B . . . . 92.5(3) ?
    C10B N1B C11B O3B . . . . -179.9(2) ?
    C12B N1B C11B O3B . . . . 4.3(4) ?
    C10B N1B C11B N2B . . . . -1.4(3) ?
    C12B N1B C11B N2B . . . . -177.2(2) ?
    O3B C11B N2B C9B . . . . -179.7(2) ?
    N1B C11B N2B C9B . . . . 1.9(3) ?
    C5B C9B N2B C11B . . . . 116.2(2) ?
    C8B C9B N2B C11B . . . . -116.4(2) ?
    C10B C9B N2B C11B . . . . -1.5(2) ?
    C6B O1B C7B C8B . . . . 52.1(3) ?
    O1B C7B C8B C9B . . . . -63.2(3) ?
    N2B C9B C8B C7B . . . . -90.4(3) ?
    C5B C9B C8B C7B . . . . 38.9(3) ?
    C10B C9B C8B C7B . . . . 159.4(2) ?
    C1B C2B C3B C4B . . . . -0.7(4) ?
    C2B C3B C4B C5B . . . . 0.5(4) ?
    C6B C5B C4B C3B . . . . 0.9(3) ?
    C9B C5B C4B C3B . . . . -176.3(2) ?
    C3A C2A C1A C6A . . . . -0.2(4) ?
    C2A C1A C6A O1A . . . . 178.9(2) ?
    C2A C1A C6A C5A . . . . -0.2(4) ?
    O1A C6A C5A C4A . . . . -178.5(2) ?
    C1A C6A C5A C4A . . . . 0.5(3) ?
    O1A C6A C5A C9A . . . . 0.3(3) ?
    C1A C6A C5A C9A . . . . 179.3(2) ?
    C11A N2A C9A C5A . . . . -129.41(18) ?
    C11A N2A C9A C10A . . . . -9.5(2) ?
    C11A N2A C9A C8A . . . . 107.5(2) ?
    C6A C5A C9A N2A . . . . -146.34(19) ?
    C4A C5A C9A N2A . . . . 32.5(3) ?
    C6A C5A C9A C10A . . . . 100.6(2) ?
    C4A C5A C9A C10A . . . . -80.6(2) ?
    C6A C5A C9A C8A . . . . -21.7(2) ?
    C4A C5A C9A C8A . . . . 157.10(19) ?
    N2A C9A C10A O2A . . . . -173.9(2) ?
    C5A C9A C10A O2A . . . . -53.3(3) ?
    C8A C9A C10A O2A . . . . 68.2(3) ?
    N2A C9A C10A N1A . . . . 7.7(2) ?
    C5A C9A C10A N1A . . . . 128.30(18) ?
    C8A C9A C10A N1A . . . . -110.20(19) ?
    O2A C10A N1A C11A . . . . 177.8(2) ?
    C9A C10A N1A C11A . . . . -3.8(2) ?
    O2A C10A N1A C12A . . . . -3.3(4) ?
    C9A C10A N1A C12A . . . . 175.1(2) ?
    C10A N1A C12A C13A . . . . 106.5(3) ?
    C11A N1A C12A C13A . . . . -74.7(3) ?
    C9A N2A C11A O3A . . . . -173.4(2) ?
    C9A N2A C11A N1A . . . . 7.8(2) ?
    C10A N1A C11A O3A . . . . 178.9(2) ?
    C12A N1A C11A O3A . . . .  0.0(3) ?
    C10A N1A C11A N2A . . . . -2.2(2) ?
    C12A N1A C11A N2A . . . . 178.9(2) ?
    N2A C9A C8A C7A . . . . 174.55(19) ?
    C5A C9A C8A C7A . . . . 49.0(2) ?
    C10A C9A C8A C7A . . . . -74.5(2) ?
    C9A C8A C7A O1A . . . . -58.6(3) ?
    C5A C6A O1A C7A . . . . -7.9(3) ?
    C1A C6A O1A C7A . . . . 173.1(2) ?
    C8A C7A O1A C6A . . . . 37.1(3) ?
    C6A C5A C4A C3A . . . . -0.3(3) ?
    C9A C5A C4A C3A . . . . -179.2(2) ?
    C1A C2A C3A C4A . . . . 0.3(4) ?
    C5A C4A C3A C2A . . . . -0.1(4) ?
loop_
    _geom_hbond_atom_site_label_D
    _geom_hbond_atom_site_label_H
    _geom_hbond_atom_site_label_A
    _geom_hbond_site_symmetry_A
    _geom_hbond_distance_DH
    _geom_hbond_distance_HA
    _geom_hbond_distance_DA
    _geom_hbond_angle_DHA
    _geom_hbond_publ_flag
    N2A H2A O3A 2_766 0.86 2.06 2.857(3) 155 yes
    N2B H2B1 O3B 2_755 0.86 2.44 3.019(3) 124 yes
    N2B H2B1 O2A 1_545 0.86 2.55 3.290(3) 145 yes
    C1A H1A O3A 1_455 0.93 2.45 3.263(4) 146 yes
    C2B H2B O2A 2_665 0.93 2.58 3.501(4) 173 yes
    C7B H7B2 Cg 1_545 0.93 2.99 3.680(3) 129 yes
_iucr_refine_instructions_details
;
TITL naveen_sample_6_0m in P-1
CELL 1.54178 10.2314 11.0693 11.3254 91.736 98.695 105.345
ZERR 2.00 0.0016 0.0018 0.0019 0.008 0.008 0.008
LATT 1
SFAC  C   H   N   O
UNIT   52   56   8  12
TEMP 23.000
ACTA
L.S. 10
SIZE 0.22 0.23 0.21
FMAP 2
HTAB
BOND $H
CONF
WGHT    0.131600    0.155100
EXTI    0.024689
FVAR       0.34109
O1B   4    0.570433    0.046691    0.272940    11.00000    0.04296    0.06773 =
         0.05672    0.02073    0.02145    0.01830
N2A   3    0.888526    0.579878    0.417386    11.00000    0.02087    0.04215 =
         0.04505    0.01741    0.00499    0.01261
AFIX  43
H2A   2    0.877739    0.535242    0.477843    11.00000   -1.20000
AFIX   0
O3A   4    1.123846    0.621645    0.429094    11.00000    0.02133    0.05826 =
         0.06112    0.02127    0.00496    0.01561
O2A   4    0.806003    0.764494    0.189175    11.00000    0.04241    0.06251 =
         0.04885    0.02586    0.00551    0.02357
C9B   1    0.844216    0.136766    0.208300    11.00000    0.03054    0.04508 =
         0.04108   -0.00061    0.00612    0.01703
N1B   3    1.062585    0.253808    0.182351    11.00000    0.02702    0.03979 =
         0.05582   -0.00399    0.00024    0.00714
O3B   4    1.127283    0.100767    0.081178    11.00000    0.03360    0.09307 =
         0.08566   -0.03030    0.01107    0.02273
O2B   4    0.941747    0.358270    0.280250    11.00000    0.05641    0.06890 =
         0.09966   -0.04751   -0.00943    0.02634
C2B   1    0.475218    0.185008    0.000377    11.00000    0.04344    0.04528 =
         0.06509   -0.00115   -0.01484    0.01590
AFIX  43
H2B   2    0.396225    0.197794   -0.043658    11.00000   -1.20000
AFIX   0
C1B   1    0.468467    0.127053    0.105114    11.00000    0.02758    0.04520 =
         0.06548   -0.00381    0.00361    0.01294
AFIX  43
H1B   2    0.385051    0.100963    0.132685    11.00000   -1.20000
AFIX   0
C6B   1    0.586865    0.107162    0.170461    11.00000    0.03280    0.03553 =
         0.04206   -0.00071    0.00845    0.01062
C5B   1    0.712948    0.148621    0.132791    11.00000    0.02985    0.03327 =
         0.03571   -0.00153    0.00584    0.01060
C10B  1    0.951747    0.264181    0.229822    11.00000    0.03481    0.04465 =
         0.04759   -0.01385   -0.00533    0.01704
C12B  1    1.184868    0.357956    0.178288    11.00000    0.03456    0.05275 =
         0.07915    0.00691   -0.00625   -0.00123
AFIX  23
H12A  2    1.262544    0.324588    0.172776    11.00000   -1.20000
H12B  2    1.206078    0.411564    0.251871    11.00000   -1.20000
AFIX   0
C13B  1    1.164117    0.433522    0.074991    11.00000    0.07416    0.07540 =
         0.09413    0.02999   -0.00537   -0.00695
AFIX 137
H13A  2    1.140553    0.380224    0.002163    11.00000   -1.50000
H13B  2    1.247237    0.498240    0.072922    11.00000   -1.50000
H13C  2    1.091103    0.471104    0.082902    11.00000   -1.50000
AFIX   0
C11B  1    1.042377    0.133162    0.129683    11.00000    0.02685    0.04996 =
         0.04990   -0.00781    0.00249    0.01638
N2B   3    0.917852    0.064773    0.146314    11.00000    0.03177    0.03422 =
         0.07246   -0.01057    0.01049    0.01160
AFIX  43
H2B1  2    0.884711   -0.013505    0.122873    11.00000   -1.20000
AFIX   0
C7B   1    0.679967   -0.004858    0.317739    11.00000    0.06289    0.08146 =
         0.06741    0.03562    0.01871    0.02989
AFIX  23
H7B1  2    0.679547   -0.074616    0.263605    11.00000   -1.20000
H7B2  2    0.666548   -0.036720    0.395128    11.00000   -1.20000
AFIX   0
C8B   1    0.815265    0.091448    0.330296    11.00000    0.05109    0.09223 =
         0.05091    0.02168    0.00637    0.03094
AFIX  23
H8B1  2    0.887461    0.055711    0.366180    11.00000   -1.20000
H8B2  2    0.815024    0.162197    0.382857    11.00000   -1.20000
AFIX   0
C3B   1    0.599705    0.224638   -0.040071    11.00000    0.05760    0.05798 =
         0.04614    0.01361   -0.00665    0.01039
AFIX  43
H3B   2    0.604323    0.263227   -0.111712    11.00000   -1.20000
AFIX   0
C4B   1    0.716289    0.206780    0.025927    11.00000    0.04020    0.05468 =
         0.04232    0.00877    0.00537    0.00552
AFIX  43
H4B   2    0.799570    0.234314   -0.001615    11.00000   -1.20000
AFIX   0
C2A   1    0.499681    0.741196    0.521993    11.00000    0.07194    0.07210 =
         0.08044    0.01793    0.04475    0.04145
AFIX  43
H2A1   2    0.439808    0.770460    0.561946    11.00000   -1.20000
AFIX   0
C1A   1    0.449791    0.667813    0.416458    11.00000    0.03399    0.07405 =
         0.09161    0.01585    0.02585    0.02663
AFIX  43
H1A   2    0.356568    0.647304    0.385231    11.00000   -1.20000
AFIX   0
C6A   1    0.539490    0.624254    0.356419    11.00000    0.02643    0.04781 =
         0.05571    0.00768    0.00690    0.01323
C5A   1    0.678813    0.654606    0.401964    11.00000    0.02576    0.03243 =
         0.04127    0.00938    0.00748    0.01137
C9A   1    0.775385    0.605746    0.336905    11.00000    0.02075    0.03260 =
         0.03788    0.00662    0.00099    0.01039
C10A  1    0.854535    0.704846    0.263527    11.00000    0.02880    0.03757 =
         0.03740    0.00687    0.00559    0.01481
N1A   3    0.989628    0.711234    0.294922    11.00000    0.02579    0.04748 =
         0.04391    0.01785    0.00932    0.01243
C12A  1    1.101713    0.787390    0.239881    11.00000    0.03734    0.06389 =
         0.05314    0.02290    0.01642    0.01105
AFIX  23
H12C  2    1.063284    0.814856    0.165188    11.00000   -1.20000
H12D  2    1.160395    0.735910    0.221395    11.00000   -1.20000
AFIX   0
C13A  1    1.186191    0.899435    0.318800    11.00000    0.07323    0.06765 =
         0.08916    0.01785    0.01678   -0.01315
AFIX 137
H13D  2    1.127839    0.948397    0.340976    11.00000   -1.50000
H13E  2    1.253516    0.949509    0.276751    11.00000   -1.50000
H13F  2    1.231697    0.872654    0.389566    11.00000   -1.50000
AFIX   0
C11A  1    1.010736    0.633102    0.386917    11.00000    0.02499    0.03875 =
         0.04049    0.01031    0.00515    0.01303
C8A   1    0.691853    0.488803    0.255319    11.00000    0.03608    0.03712 =
         0.05719   -0.00670   -0.00164    0.01333
AFIX  23
H8A1  2    0.749126    0.465629    0.202654    11.00000   -1.20000
H8A2  2    0.662461    0.419098    0.303861    11.00000   -1.20000
AFIX   0
C7A   1    0.567439    0.514465    0.181304    11.00000    0.04050    0.05549 =
         0.05711   -0.01106   -0.00911    0.01122
AFIX  23
H7A1  2    0.597648    0.580898    0.129518    11.00000   -1.20000
H7A2  2    0.515959    0.439559    0.130820    11.00000   -1.20000
AFIX   0
O1A   4    0.480070    0.550335    0.253697    11.00000    0.02322    0.07511 =
         0.07824   -0.01233   -0.00852    0.01121
C4A   1    0.726419    0.728706    0.509304    11.00000    0.04451    0.04754 =
         0.04514    0.00307    0.00531    0.01476
AFIX  43
H4A   2    0.819439    0.749593    0.541332    11.00000   -1.20000
AFIX   0
C3A   1    0.637015    0.771788    0.569104    11.00000    0.08817    0.05863 =
         0.05463    0.00386    0.02751    0.03193
AFIX  43
H3A   2    0.669925    0.821189    0.640812    11.00000   -1.20000
HKLF 4
REM  naveen_sample_6_0m in P-1
REM R1 =  0.0643 for   3195 Fo > 4sig(Fo)  and  0.0999 for all   3990 data
REM    328 parameters refined using      0 restraints
END
WGHT      0.1311      0.1099
REM Highest difference peak  0.357,  deepest hole -0.386,  1-sigma level  0.081
Q1    1   0.8036  0.0196  0.2779  11.00000  0.05    0.36
Q2    1   0.6941  0.0340  0.1970  11.00000  0.05    0.34
Q3    1   0.8054  0.6516  0.3047  11.00000  0.05    0.29
Q4    1   0.6495  0.6446  0.2563  11.00000  0.05    0.29
Q5    1   0.5982  0.5206  0.3512  11.00000  0.05    0.28
Q6    1   1.1668  0.7111  0.3483  11.00000  0.05    0.27
Q7    1   0.5204  0.1255  0.1126  11.00000  0.05    0.27
Q8    1   0.5858  0.6605  0.4883  11.00000  0.05    0.26
Q9    1   0.3559  0.5562  0.3943  11.00000  0.05    0.26
Q10   1   0.8623  0.3797  0.1638  11.00000  0.05    0.25
Q11   1   0.6924  0.0859  0.3623  11.00000  0.05    0.25
Q12   1   0.9059  0.2843  0.3301  11.00000  0.05    0.24
Q13   1   1.0871  0.0651  0.2138  11.00000  0.05    0.24
Q14   1   0.9802  0.0418  0.2115  11.00000  0.05    0.22
Q15   1   0.4725  0.6789  0.4740  11.00000  0.05    0.22
Q16   1   0.3931  0.2014 -0.1019  11.00000  0.05    0.22
Q17   1   0.7051  0.7186  0.4762  11.00000  0.05    0.22
Q18   1   1.0143  0.3986  0.1756  11.00000  0.05    0.22
Q19   1   1.0000  0.5000  0.0000  10.50000  0.05    0.21
Q20   1   0.9494  0.0639  0.1690  11.00000  0.05    0.21
;
