# Supplementary material for: Crystal structure of 1′-ethyl­spiro[chroman-4,4′-imidazolidine]-2′,5′-dione: a hydantoine derivative
Source: Acta Crystallogr E Crystallogr Commun. 2015 Sep 12;71(Pt 10):o705–6. doi: 10.1107/S2056989015016175 (PMC4647411; doi:10.1107/S2056989015016175)
Supplement: Supplementary file 2 [file e-71-0o705-Isup2.hkl]

# 
# h,k,l, Fc-squared, Fo-squared, sigma(Fo-squared) and status flag 
# 
data_n6 
_shelx_title ' naveen_sample_6_0m in P-1' 
_shelx_refln_list_code          4 
_shelx_F_calc_maximum      105.03 
_exptl_crystal_F_000       520.00 
_reflns_d_resolution_high  0.8532 
 
loop_ 
 _symmetry_equiv_pos_as_xyz 
 'x, y, z' 
 '-x, -y, -z' 
 
_cell_length_a    10.2314 
_cell_length_b    11.0693 
_cell_length_c    11.3254 
_cell_angle_alpha  91.736 
_cell_angle_beta   98.695 
_cell_angle_gamma 105.345 
 
_shelx_F_squared_multiplier     1.000 
 
loop_ 
 _refln_index_h 
 _refln_index_k 
 _refln_index_l 
 _refln_F_squared_calc 
 _refln_F_squared_meas 
 _refln_F_squared_sigma 
 _refln_observed_status 
   1   0   0      554.29      586.10     15.55 o 
   2   0   0     1576.41     1552.36     45.72 o 
   3   0   0     2820.50     2938.19     85.74 o 
   4   0   0       23.67       21.82      1.57 o 
   5   0   0      372.06      344.59     14.47 o 
   6   0   0       85.34       92.03      2.44 o 
   7   0   0      179.65      179.69      4.65 o 
   8   0   0      109.44      104.56     12.56 o 
   9   0   0        4.49       40.32    276.06 o 
  10   0   0       14.82      -81.80    264.41 o 
  11   0   0        1.54      114.41    262.87 o 
 -11   1   0        7.17      149.87    286.68 o 
 -10   1   0        0.62       -0.48     12.41 o 
  -9   1   0        3.02      250.33    300.80 o 
  -8   1   0      332.20      319.68      6.14 o 
  -7   1   0      207.06      216.61      4.46 o 
  -6   1   0       18.18       19.66      1.20 o 
  -5   1   0        2.38        2.16      0.90 o 
  -4   1   0      860.94      720.68     22.07 o 
  -3   1   0      228.66      220.46      6.10 o 
  -2   1   0       87.92       81.11      2.73 o 
  -1   1   0       89.55       68.92      2.52 o 
   0   1   0      136.76      134.47      7.06 o 
   1   1   0      269.57      235.91      6.32 o 
   2   1   0      377.73      339.01      9.13 o 
   3   1   0      719.02      651.98     19.79 o 
   4   1   0       83.78       60.01      2.93 o 
   6   1   0      223.14      247.58      5.32 o 
   7   1   0       98.09      113.08     12.88 o 
   8   1   0        3.74        5.32      5.41 o 
   9   1   0      228.54      216.56      8.76 o 
  10   1   0        1.01        1.04      9.24 o 
  11   1   0        0.11      185.32    235.60 o 
 -11   2   0        6.66        4.74      8.08 o 
 -10   2   0       17.22       16.91      3.66 o 
  -9   2   0     1156.43     1247.26     43.20 o 
  -8   2   0       92.27      103.05      3.62 o 
  -7   2   0      134.06      123.20      3.06 o 
  -6   2   0       75.67       81.43      3.98 o 
  -5   2   0        2.62        3.27      1.46 o 
  -4   2   0       72.54       44.55      1.78 o 
  -3   2   0      215.61      177.73      5.73 o 
  -2   2   0      579.10      415.95     14.47 o 
  -1   2   0     9840.14     8141.87    850.20 o 
   0   2   0     1920.44     2217.84     68.94 o 
   1   2   0     1300.12     1243.00     32.48 o 
   2   2   0        0.56        0.79      0.30 o 
   3   2   0     1678.79     1631.89     48.44 o 
   5   2   0      324.86      343.57      7.22 o 
   6   2   0        4.57       15.63      8.26 o 
   7   2   0        0.09      124.29    263.45 o 
   8   2   0        8.95      131.31    271.64 o 
   9   2   0       47.48     -190.37    277.98 o 
  10   2   0        0.01       -0.36      4.99 o 
 -11   3   0       28.55      -45.28    356.01 o 
 -10   3   0       17.72       16.75      4.29 o 
  -9   3   0      404.27     -154.20    314.00 o 
  -8   3   0       70.76       74.86      3.21 o 
  -7   3   0       88.82       92.90      2.62 o 
  -6   3   0       68.92       56.11      2.05 o 
  -5   3   0       15.47       18.81      2.02 o 
  -4   3   0       21.43       14.73      1.33 o 
  -3   3   0      346.47      265.41      9.60 o 
  -2   3   0      103.55       98.35      3.74 o 
  -1   3   0      189.39      143.55      5.26 o 
   0   3   0        0.02       -0.18      0.18 o 
   1   3   0     2564.05     2747.06     85.92 o 
   2   3   0      145.12      111.79      3.74 o 
   4   3   0       27.66       21.18      5.51 o 
   5   3   0      137.25      157.68     12.69 o 
   6   3   0       62.91       75.25      9.74 o 
   7   3   0       46.11       49.18     17.36 o 
   8   3   0       15.97       16.05     54.16 o 
   9   3   0       26.91      -85.37    257.76 o 
  10   3   0       53.29      -51.55    233.17 o 
 -11   4   0       33.01       30.60      2.10 o 
 -10   4   0       15.47       12.56      2.32 o 
  -9   4   0        1.71        0.74      1.20 o 
  -8   4   0        9.44       10.19      1.34 o 
  -7   4   0       98.76      109.85      3.21 o 
  -6   4   0      371.76      382.69      8.82 o 
  -5   4   0      318.71      299.03      8.60 o 
  -4   4   0     1123.16      867.88     30.22 o 
  -3   4   0        7.05       10.87      0.89 o 
  -2   4   0      152.35      136.44      7.40 o 
  -1   4   0      897.30      771.66     20.47 o 
   0   4   0      231.30      206.50      6.00 o 
   1   4   0      408.82      325.06     12.75 o 
   3   4   0     1855.53     2230.57     50.73 o 
   4   4   0      114.85      108.68      5.48 o 
   5   4   0       44.26       63.26      7.01 o 
   6   4   0       12.79       12.69      6.11 o 
   7   4   0       18.21      242.94    291.20 o 
   8   4   0       77.60       81.03     17.46 o 
   9   4   0       88.44     -135.54    262.62 o 
 -11   5   0        0.22       -0.91      0.91 o 
 -10   5   0       56.75       57.93      3.11 o 
  -9   5   0       73.81       73.47      3.23 o 
  -8   5   0      356.00      365.26      9.36 o 
  -7   5   0      518.67      602.02     11.83 o 
  -6   5   0        0.99        1.52      0.75 o 
  -5   5   0      535.67      565.30      9.60 o 
  -3   5   0       58.27       48.75      3.80 o 
  -2   5   0      260.96      220.18      8.29 o 
  -1   5   0       46.95       29.30      1.55 o 
   0   5   0       15.47       18.03      1.33 o 
   1   5   0      241.02      177.02     13.17 o 
   2   5   0      683.36      736.55     15.35 o 
   3   5   0       15.38       15.34     27.26 o 
   4   5   0       53.53       58.69      2.15 o 
   5   5   0        5.60        7.39     18.15 o 
   6   5   0       20.54       20.30     13.91 o 
   7   5   0        0.26      228.21    317.61 o 
   8   5   0        6.66        8.82      1.43 o 
   9   5   0       11.27        9.20      2.88 o 
 -11   6   0        0.00       -0.31      0.82 o 
 -10   6   0      198.32      187.29      6.27 o 
  -9   6   0        1.08        1.66      0.97 o 
  -8   6   0      403.12      407.80     12.62 o 
  -7   6   0      792.96      898.95     16.95 o 
  -6   6   0      366.90      427.47      7.66 o 
  -5   6   0      287.35      301.33      6.34 o 
  -4   6   0       45.94       56.28      1.86 o 
  -3   6   0       50.45       67.46      2.89 o 
  -1   6   0      572.00      614.85     24.16 o 
   0   6   0      550.46      554.17     15.38 o 
   1   6   0      214.45      245.20      5.94 o 
   2   6   0      150.65      149.71      3.36 o 
   3   6   0     1225.89     1261.90     18.96 o 
   4   6   0      379.64      439.61     18.69 o 
   5   6   0        1.30        1.22      3.58 o 
   6   6   0        4.97        4.46      1.00 o 
   7   6   0        0.13        0.17      0.97 o 
   8   6   0        3.21        3.87      1.14 o 
 -11   7   0       47.27       45.89      2.24 o 
 -10   7   0        1.04        1.34      0.90 o 
  -9   7   0       83.03       89.81      3.48 o 
  -8   7   0      518.89      563.62     13.38 o 
  -7   7   0       14.19       12.43      2.03 o 
  -6   7   0      201.67      224.16      5.18 o 
  -5   7   0      409.05      444.81      8.92 o 
  -4   7   0      119.50      138.01      4.89 o 
  -3   7   0        8.81       12.84      1.32 o 
  -2   7   0        0.22        0.74      0.61 o 
  -1   7   0        8.77        8.26      1.62 o 
   0   7   0      144.28      155.16      3.69 o 
   1   7   0      122.83      141.17      4.04 o 
   2   7   0        0.81        1.33      0.63 o 
   3   7   0       13.26       19.04      1.25 o 
   4   7   0       58.75       57.39      1.98 o 
   5   7   0       44.84       42.90      1.98 o 
   6   7   0        5.56        5.65      1.28 o 
   7   7   0        9.44        8.87      1.21 o 
 -10   8   0       11.47        9.90      1.16 o 
  -9   8   0        1.21        1.89      0.92 o 
  -8   8   0       52.05       57.58      2.67 o 
  -7   8   0       11.70       15.98      1.34 o 
  -6   8   0       28.56       27.59      1.54 o 
  -5   8   0      276.97      331.25      8.02 o 
  -4   8   0       39.19       49.28      2.81 o 
  -3   8   0       89.88       99.54      3.09 o 
  -2   8   0       20.51       24.62      1.75 o 
  -1   8   0      103.92      112.82      3.80 o 
   0   8   0      465.10      554.23     15.92 o 
   1   8   0        0.50       -0.63      0.63 o 
   2   8   0       23.20       21.83      1.42 o 
   3   8   0        0.68        0.16      0.71 o 
   4   8   0       10.31       12.59      1.12 o 
   5   8   0        0.82        0.71      0.90 o 
   6   8   0        0.51        1.44      0.92 o 
 -10   9   0       24.91       18.84      1.45 o 
  -9   9   0       87.18       86.18      3.07 o 
  -8   9   0       95.61       94.19      6.25 o 
  -7   9   0        1.80        2.59      0.79 o 
  -6   9   0      155.94      167.47      5.02 o 
  -5   9   0       76.93       89.46      4.16 o 
  -4   9   0      124.71      133.82      5.29 o 
  -3   9   0       41.37       54.02      2.52 o 
  -2   9   0       81.82      101.59      3.29 o 
  -1   9   0       81.00       85.02      3.00 o 
   0   9   0        0.34        0.05      0.99 o 
   1   9   0       38.73       42.86      2.24 o 
   2   9   0        1.81        2.31      0.95 o 
   3   9   0        4.34        5.14      1.05 o 
   4   9   0       19.55       20.73      1.62 o 
   5   9   0        2.76       -0.11      1.43 o 
  -9  10   0       61.02       59.41      5.69 o 
  -8  10   0       27.23       17.84     13.00 o 
  -7  10   0       81.17       84.98      4.08 o 
  -6  10   0       25.20       25.08      2.43 o 
  -5  10   0        1.05        2.51      1.05 o 
  -4  10   0       38.63       45.11      2.94 o 
  -3  10   0        0.92        0.14      0.89 o 
  -2  10   0        5.62        5.57      1.05 o 
  -1  10   0        0.07        1.31      0.86 o 
   0  10   0       14.77        9.03      1.28 o 
   1  10   0        9.85       10.37      1.29 o 
   2  10   0      115.08      119.60      3.73 o 
   3  10   0       19.13       22.61      1.74 o 
   4  10   0       70.26       78.57      4.37 o 
  -8  11   0        1.75        2.68      1.98 o 
  -7  11   0        3.35        4.63      1.64 o 
  -6  11   0       21.69       21.60      2.21 o 
  -5  11   0       27.74       26.87      2.46 o 
  -4  11   0        7.02        8.97      3.65 o 
  -3  11   0        6.57        5.04      1.91 o 
  -2  11   0       32.41       24.40      1.90 o 
  -1  11   0        0.57        0.11      0.84 o 
   0  11   0        0.57        0.94      1.01 o 
   1  11   0       21.97       24.07      2.25 o 
   2  11   0       10.08       13.37      1.34 o 
   3  11   0        0.76        0.62      1.38 o 
  -7  12   0       53.08       39.49      4.57 o 
  -6  12   0      155.07      160.51      5.84 o 
  -5  12   0       63.78       66.61      5.30 o 
  -4  12   0       12.83       17.85      2.04 o 
  -3  12   0        1.01        0.93      1.06 o 
  -2  12   0       18.42       21.37      1.66 o 
  -1  12   0        5.05        2.20      1.00 o 
   0  12   0       10.39       10.55      1.27 o 
   1  12   0       12.14       10.60      1.55 o 
  -1 -12   1        0.01        0.75      1.14 o 
   0 -12   1        0.91        2.15      1.07 o 
   1 -12   1       37.29       35.74      2.95 o 
   2 -12   1        6.63        6.43      1.17 o 
   3 -12   1       16.45       17.22      2.30 o 
   4 -12   1        6.52        3.82      1.24 o 
   5 -12   1       68.86       76.11      3.77 o 
   6 -12   1       10.01        9.35      3.31 o 
   7 -12   1        2.07        2.27      1.81 o 
  -3 -11   1       21.05       22.95      2.38 o 
  -2 -11   1        0.70       -0.10      1.07 o 
  -1 -11   1       21.19       16.58      1.51 o 
   0 -11   1      142.72      131.48      4.01 o 
   1 -11   1      166.47      146.10      3.87 o 
   2 -11   1       11.39        6.44      1.72 o 
   3 -11   1       19.72       18.38      1.88 o 
   4 -11   1       20.81       22.84      2.35 o 
   5 -11   1        0.04        0.28      1.56 o 
   6 -11   1        0.19        1.11      1.09 o 
   7 -11   1        7.09        4.88      2.28 o 
   8 -11   1        6.93        2.58      2.62 o 
  -4 -10   1       27.72       30.14      3.75 o 
  -3 -10   1       10.43        9.15      1.48 o 
  -2 -10   1       42.25       41.71      2.27 o 
  -1 -10   1       84.63       97.90      3.38 o 
   0 -10   1        1.70        0.26      0.89 o 
   1 -10   1      131.35      140.05      4.21 o 
   2 -10   1       39.46       44.30      2.55 o 
   3 -10   1       16.72       11.40      2.45 o 
   4 -10   1        0.23        0.68      1.05 o 
   5 -10   1      118.72      143.13      5.86 o 
   6 -10   1       54.73       58.06      3.46 o 
   7 -10   1      299.49      315.38     10.22 o 
   8 -10   1       55.98       59.82      5.86 o 
   9 -10   1       36.91       34.79      4.82 o 
  -6  -9   1       11.85       12.21      3.70 o 
  -5  -9   1       10.31       12.78      2.02 o 
  -4  -9   1        8.80        7.08      1.35 o 
  -3  -9   1       11.63       13.84      1.42 o 
  -2  -9   1       14.70       16.00      1.50 o 
  -1  -9   1      224.96      238.78      6.02 o 
   0  -9   1      308.22      345.91      9.12 o 
   1  -9   1       32.55       41.37      2.08 o 
   2  -9   1       70.87       82.25      2.92 o 
   3  -9   1       24.12       30.79      2.09 o 
   4  -9   1       39.24       37.73      3.83 o 
   5  -9   1       36.65       41.75      3.87 o 
   6  -9   1       15.94       16.88      1.53 o 
   7  -9   1        0.68        1.15      0.76 o 
   8  -9   1       55.97       60.97      3.26 o 
   9  -9   1      145.02      147.84      4.88 o 
  10  -9   1        0.49        0.42      0.90 o 
  -6  -8   1        3.43        5.50      1.47 o 
  -5  -8   1        2.09        5.28      1.00 o 
  -4  -8   1        0.55        0.78      0.91 o 
  -3  -8   1        5.58        5.49      0.87 o 
  -2  -8   1      333.62      377.96      7.25 o 
  -1  -8   1       24.41       33.86      1.90 o 
   0  -8   1       20.89       25.45      1.92 o 
   1  -8   1       35.32       40.75      1.98 o 
   2  -8   1      259.29      310.52      6.91 o 
   3  -8   1       37.23       28.23      1.91 o 
   4  -8   1        3.96        3.81      0.74 o 
   5  -8   1        3.70        6.66      2.06 o 
   6  -8   1       13.24       10.44      1.99 o 
   7  -8   1       68.97       69.87      2.87 o 
   8  -8   1      197.86      214.86      6.03 o 
   9  -8   1       59.19       58.57      2.57 o 
  10  -8   1       23.49       21.71      2.48 o 
  -7  -7   1       35.40       32.76      2.85 o 
  -6  -7   1       39.55       36.99      3.18 o 
  -5  -7   1       86.34       81.77      2.99 o 
  -4  -7   1       81.46       91.03      2.47 o 
  -3  -7   1        0.26        0.88      0.65 o 
  -2  -7   1       43.33       43.17      1.73 o 
  -1  -7   1        1.76        2.53      0.65 o 
   0  -7   1        5.81        5.26      0.97 o 
   1  -7   1        0.66        2.61      0.67 o 
   2  -7   1      232.72      237.60      7.00 o 
   3  -7   1       11.47       10.59      2.01 o 
   4  -7   1       35.04       36.98      1.74 o 
   5  -7   1        1.02        1.02      0.57 o 
   6  -7   1       10.27       15.23      1.25 o 
   7  -7   1       45.47       56.93      2.23 o 
   8  -7   1       13.80       13.18      1.47 o 
   9  -7   1      304.23      341.22      8.67 o 
  10  -7   1        4.12        5.93      1.11 o 
  11  -7   1        3.95        4.12      0.84 o 
  -8  -6   1        2.26        2.65      1.06 o 
  -7  -6   1        0.60        1.25      1.00 o 
  -6  -6   1       85.88       79.28      3.22 o 
  -5  -6   1       46.22       45.23      2.29 o 
  -4  -6   1        1.22        0.84      0.65 o 
  -3  -6   1       26.61       21.54      1.24 o 
  -2  -6   1       30.86       26.93      1.22 o 
  -1  -6   1       78.96       79.68      2.92 o 
   0  -6   1       34.43       39.86      2.45 o 
   2  -6   1      108.53       85.16      3.27 o 
   3  -6   1      117.19      134.97      4.73 o 
   4  -6   1      715.19      782.20     22.59 o 
   5  -6   1      154.73      161.99      3.88 o 
   6  -6   1      221.60      221.12      5.08 o 
   7  -6   1        7.10        9.33      1.55 o 
   8  -6   1      323.45      353.95      9.12 o 
   9  -6   1        9.07       12.51      1.44 o 
  10  -6   1       22.39       24.65      1.98 o 
  11  -6   1       13.97       16.26      1.52 o 
  -9  -5   1        1.12        1.73      1.03 o 
  -8  -5   1        0.58       -0.50      1.44 o 
  -7  -5   1       28.58     -191.07    282.47 o 
  -6  -5   1       47.14     -219.83    279.69 o 
  -5  -5   1        2.44       44.96     69.20 o 
  -4  -5   1      157.35      154.88      5.33 o 
  -3  -5   1     1320.23     1526.59     22.41 o 
  -2  -5   1       30.92       38.90      1.63 o 
  -1  -5   1       10.62       10.32      2.92 o 
   0  -5   1      250.28      185.73      8.34 o 
   1  -5   1      833.84      636.09     19.44 o 
   2  -5   1       56.60       33.35      2.19 o 
   3  -5   1      135.43      109.14      4.70 o 
   4  -5   1       60.96       44.86      7.42 o 
   5  -5   1       30.71       28.69      1.37 o 
   6  -5   1        4.33        3.83      0.69 o 
   7  -5   1       48.62       57.02      2.62 o 
   8  -5   1      425.54      463.66     11.34 o 
   9  -5   1       62.11       68.61      3.11 o 
  10  -5   1       13.15        9.96      1.39 o 
  11  -5   1        1.72        4.74      1.68 o 
  -9  -4   1       50.09       50.41      2.76 o 
  -8  -4   1       65.55       63.02      3.63 o 
  -7  -4   1      149.87      147.90      4.71 o 
  -6  -4   1      234.86      278.76     32.87 o 
  -5  -4   1       41.72       54.99      8.14 o 
  -4  -4   1        0.58        0.67      1.00 o 
  -3  -4   1      205.21      178.39      5.21 o 
  -2  -4   1      244.26      173.15      5.85 o 
  -1  -4   1       73.86       56.54      3.00 o 
   0  -4   1      768.77      718.66     27.39 o 
   1  -4   1     1075.17      956.14     28.26 o 
   2  -4   1      633.47      518.43     14.80 o 
   3  -4   1      848.61      774.71     27.04 o 
   4  -4   1      580.23      493.44     17.85 o 
   5  -4   1       18.33       19.65      1.43 o 
   6  -4   1     1157.23     1311.35     35.47 o 
   7  -4   1       87.82       97.48      3.09 o 
   8  -4   1        2.99        2.73      0.91 o 
   9  -4   1      141.99      155.20      5.65 o 
  10  -4   1      281.57      283.55     58.48 o 
  11  -4   1       61.00       53.01      3.62 o 
 -10  -3   1        8.30        6.66      1.36 o 
  -9  -3   1      192.67      181.88     17.34 o 
  -8  -3   1       36.69       38.26     11.95 o 
  -7  -3   1       16.82       13.76    120.64 o 
  -6  -3   1        4.70        9.16      3.20 o 
  -5  -3   1      435.18      507.53     36.20 o 
  -4  -3   1      979.55     1147.43     21.92 o 
  -3  -3   1     1129.56      876.21     29.66 o 
  -2  -3   1      797.23      675.57     20.15 o 
  -1  -3   1        7.06        6.05      1.37 o 
   0  -3   1     2447.93     2585.15     75.60 o 
   1  -3   1     4795.58     4855.96    183.88 o 
   2  -3   1      275.94      227.84      8.29 o 
   3  -3   1      283.80      273.79     10.07 o 
   4  -3   1      400.07      327.41     20.14 o 
   6  -3   1        3.57        2.98      0.81 o 
   7  -3   1       22.63       39.50      1.94 o 
   8  -3   1       16.24       20.18      1.57 o 
   9  -3   1       87.66       80.34      4.31 o 
  10  -3   1       54.21      -51.62    325.81 o 
  11  -3   1       65.92       56.88      7.42 o 
 -10  -2   1       65.88       59.86     29.77 o 
  -9  -2   1      217.91      219.33     23.98 o 
  -8  -2   1      530.74     -252.12    261.71 o 
  -7  -2   1      348.77      371.68     50.81 o 
  -6  -2   1      177.67      177.92     21.48 o 
  -5  -2   1      333.36      389.44      8.33 o 
  -4  -2   1       18.10       14.29      2.75 o 
  -3  -2   1     1319.65     1056.73     31.24 o 
  -2  -2   1     3796.40     3927.48    113.05 o 
  -1  -2   1     2244.06     2235.25     64.35 o 
   0  -2   1     7117.12     8938.56    389.57 o 
   1  -2   1      103.77      111.86      3.05 o 
   2  -2   1      171.34      115.68      4.46 o 
   3  -2   1       86.04       71.66      2.72 o 
   4  -2   1      151.39      130.51      4.72 o 
   6  -2   1       11.17        8.75      1.30 o 
   7  -2   1      257.94      265.07      5.97 o 
   8  -2   1       14.72       14.97      1.53 o 
   9  -2   1        9.51       13.28      1.41 o 
  10  -2   1        2.65        4.59     12.77 o 
  11  -2   1        9.09      376.48    315.34 o 
 -10  -1   1        1.92        3.17     10.86 o 
  -9  -1   1      144.96      159.38     30.73 o 
  -8  -1   1        3.80        1.84     19.67 o 
  -7  -1   1      187.01      196.61     12.05 o 
  -6  -1   1      265.73      297.20     27.99 o 
  -5  -1   1      675.58      561.73     28.77 o 
  -4  -1   1      990.07      819.01     25.07 o 
  -3  -1   1      157.76      163.89      5.61 o 
  -2  -1   1        0.23        2.08      0.43 o 
  -1  -1   1     1061.29     1043.83     34.47 o 
   0  -1   1     4080.43     4737.12    289.29 o 
   1  -1   1       59.62       47.12      1.69 o 
   2  -1   1     6258.91     7869.52    208.64 o 
   3  -1   1     1998.35     1854.30     49.77 o 
   4  -1   1     2649.31     2595.36     65.29 o 
   5  -1   1     1173.28      997.66     38.27 o 
   6  -1   1      574.19      609.06     20.87 o 
   7  -1   1      132.75      126.67      3.46 o 
   8  -1   1       67.42       74.17      3.34 o 
   9  -1   1       65.02      -83.36    273.36 o 
  10  -1   1      144.42     -162.77    284.43 o 
  11  -1   1       30.86     -158.67    276.36 o 
 -11   0   1       24.89      270.68    282.98 o 
 -10   0   1       94.49       85.96      5.73 o 
  -9   0   1       10.86       10.49      3.30 o 
  -8   0   1      334.53      340.42     53.97 o 
  -7   0   1       66.79       67.50      3.45 o 
  -6   0   1      126.99      120.94      2.92 o 
  -5   0   1        4.36        4.71      1.20 o 
  -4   0   1       53.74       44.21      2.30 o 
  -3   0   1      203.52      161.58      4.66 o 
  -2   0   1      890.50      840.34     28.02 o 
  -1   0   1     3086.43     3691.81    120.11 o 
   0   0   1        0.98       -0.11      0.11 o 
   1   0   1     3664.83     4460.29    142.65 o 
   2   0   1      264.76      237.17      6.84 o 
   3   0   1       76.16       89.71      3.05 o 
   4   0   1        0.15       -0.57      0.61 o 
   5   0   1      179.43      150.12      9.64 o 
   6   0   1       96.24      122.65      3.26 o 
   7   0   1       29.23       25.79      1.89 o 
   8   0   1        0.55        1.66      0.89 o 
   9   0   1      745.64      788.20    138.07 o 
  10   0   1       55.40      397.46    289.39 o 
  11   0   1       39.95     -248.35    248.35 o 
 -11   1   1       26.71        8.78    279.04 o 
 -10   1   1      300.93      -66.75    324.23 o 
  -9   1   1     1432.14     1488.35     28.66 o 
  -8   1   1      224.94      220.03      6.72 o 
  -7   1   1      536.60      531.46      9.24 o 
  -6   1   1      174.34      224.00      5.08 o 
  -5   1   1       61.05       46.79      6.00 o 
  -4   1   1       56.09       45.20      2.20 o 
  -3   1   1        4.59        7.35      1.12 o 
  -2   1   1     5457.38     7099.94    235.80 o 
  -1   1   1      424.84      393.54     17.69 o 
   0   1   1     2824.46     3501.78     78.57 o 
   1   1   1      921.03      872.04     28.37 o 
   2   1   1      797.47      766.10     20.55 o 
   3   1   1     1282.52     1180.37     31.62 o 
   4   1   1        6.02        6.21      1.29 o 
   5   1   1      326.54      370.14      9.06 o 
   6   1   1        5.26       11.06      1.10 o 
   7   1   1        7.57       10.82      1.40 o 
   8   1   1      825.24      913.45     19.80 o 
   9   1   1      187.19      189.09     23.75 o 
  10   1   1        2.70       98.69    260.05 o 
 -11   2   1      157.83      -31.96    319.80 o 
 -10   2   1       15.97      205.24    321.96 o 
  -9   2   1      136.19      138.56      9.49 o 
  -8   2   1       74.75     -149.91    278.95 o 
  -7   2   1        1.12        0.81      0.80 o 
  -6   2   1       60.15       57.14      2.35 o 
  -5   2   1        7.87        9.55      1.38 o 
  -4   2   1      292.51      244.95      8.08 o 
  -3   2   1      268.99      237.97      9.15 o 
  -2   2   1      426.38      380.34     10.70 o 
  -1   2   1       67.48       44.74      1.87 o 
   0   2   1     5864.19     7547.76    234.05 o 
   1   2   1     1147.25     1178.31     50.79 o 
   2   2   1     2436.20     2197.87     70.96 o 
   3   2   1     1190.37     1008.27     27.16 o 
   5   2   1       38.09       42.61      1.61 o 
   6   2   1        5.94        5.66      0.83 o 
   7   2   1      558.17     -123.50    271.15 o 
   8   2   1        0.65       -0.45     40.45 o 
   9   2   1      381.94      359.82     67.43 o 
  10   2   1        0.06       -0.96     63.74 o 
 -11   3   1        0.11        1.67      1.50 o 
 -10   3   1       12.27      404.38    370.33 o 
  -9   3   1        4.08        2.87     35.87 o 
  -8   3   1      886.96      951.65     18.03 o 
  -7   3   1     1145.68     1277.44     23.45 o 
  -6   3   1      163.41      224.94      5.05 o 
  -4   3   1      300.99      203.91      5.73 o 
  -3   3   1      208.92      151.16      4.68 o 
  -2   3   1      284.49      276.94      7.74 o 
  -1   3   1     1064.14     1041.81     39.18 o 
   0   3   1    11032.05    14964.29    467.54 o 
   1   3   1      630.36      541.76     24.21 o 
   2   3   1        1.18        0.37      0.63 o 
   4   3   1      474.15      462.84     13.02 o 
   5   3   1      196.49      243.34     31.75 o 
   6   3   1        5.88        7.05      1.56 o 
   7   3   1      281.52      294.44     41.80 o 
   8   3   1      157.43     -109.16    272.69 o 
   9   3   1        0.00       95.93    259.07 o 
  10   3   1        2.92       40.15    242.09 o 
 -11   4   1        1.40        1.25      1.16 o 
 -10   4   1       75.89       80.10      5.22 o 
  -9   4   1       93.14       97.06      3.59 o 
  -8   4   1        5.83        6.00      1.05 o 
  -7   4   1       29.24       28.29      1.68 o 
  -6   4   1      163.04      181.55      4.30 o 
  -5   4   1      337.60      378.01     11.22 o 
  -3   4   1     1007.25      885.96     30.48 o 
  -2   4   1      500.82      469.55     24.13 o 
  -1   4   1      504.27      463.33     17.86 o 
   0   4   1      228.09      197.41      6.92 o 
   1   4   1      231.41      167.04      8.65 o 
   3   4   1       85.73       97.16      4.13 o 
   4   4   1       47.25       46.19     12.18 o 
   5   4   1       27.78       27.53      2.46 o 
   6   4   1      146.98      161.12     28.23 o 
   7   4   1      439.05      476.31    100.78 o 
   8   4   1       10.84       10.64     34.64 o 
   9   4   1       33.81       25.00     15.23 o 
 -11   5   1        0.10        0.34      1.00 o 
 -10   5   1       61.96       59.59      3.28 o 
  -9   5   1      924.31     1039.39     25.25 o 
  -8   5   1      115.40      143.09      3.95 o 
  -7   5   1        2.28        3.83      0.86 o 
  -6   5   1      314.28      338.09      6.23 o 
  -5   5   1       24.65       38.23      1.40 o 
  -3   5   1      429.15      293.25     16.25 o 
  -2   5   1      472.17      425.24     21.76 o 
  -1   5   1      213.84      150.50      6.42 o 
   0   5   1        5.04        8.07      1.01 o 
   2   5   1      127.82      127.83      3.34 o 
   3   5   1       98.12      114.03      2.91 o 
   4   5   1      161.01      168.16      4.49 o 
   5   5   1      175.44     -203.72    306.84 o 
   6   5   1      150.00      149.27     19.73 o 
   7   5   1        2.24      231.76    331.04 o 
   8   5   1       64.05       77.19     27.29 o 
   9   5   1       17.10       17.32      1.94 o 
 -11   6   1        7.57        7.59      1.63 o 
 -10   6   1       43.61       47.37      4.78 o 
  -9   6   1        7.41        8.19      1.07 o 
  -8   6   1      118.93      117.95      3.48 o 
  -7   6   1       83.51       80.66      2.30 o 
  -6   6   1      120.93      134.78      3.09 o 
  -5   6   1       49.27       43.26      1.50 o 
  -4   6   1       70.96       76.23      3.38 o 
  -3   6   1      129.44      166.62      5.48 o 
  -2   6   1        1.17       -0.28      1.16 o 
  -1   6   1      156.72      220.80     16.35 o 
   0   6   1       65.76       74.80      3.11 o 
   1   6   1       37.83       36.95      1.81 o 
   2   6   1      507.29      546.94      9.54 o 
   3   6   1        2.09        3.81      0.75 o 
   4   6   1      164.49      180.99      3.77 o 
   5   6   1       32.49       37.02      1.82 o 
   6   6   1       39.50       34.22      1.88 o 
   7   6   1       37.18       36.50      2.55 o 
   8   6   1        9.62        3.10      1.55 o 
 -11   7   1       84.03       83.01      3.22 o 
 -10   7   1      382.42      367.62      9.06 o 
  -9   7   1      193.79      199.61      5.85 o 
  -8   7   1      214.02      211.51      6.17 o 
  -7   7   1       58.02       70.64      2.48 o 
  -6   7   1      259.23      273.47      6.07 o 
  -5   7   1      608.81      636.65     12.28 o 
  -4   7   1      116.35      125.01      3.52 o 
  -3   7   1      144.00      175.97      4.82 o 
  -2   7   1        5.45        6.01      2.40 o 
  -1   7   1       25.62       24.05      1.80 o 
   0   7   1       44.40       60.47      3.27 o 
   1   7   1       16.26       18.48      1.47 o 
   2   7   1     1148.94     1262.96     20.80 o 
   3   7   1        0.36       -0.63      0.68 o 
   4   7   1       21.74       24.31      1.46 o 
   5   7   1      213.48      217.34      4.84 o 
   6   7   1       28.94       34.28      1.85 o 
   7   7   1        4.76        3.88      1.09 o 
 -10   8   1        1.29        0.30      0.84 o 
  -9   8   1        4.55        4.16      1.09 o 
  -8   8   1        0.87       -0.15      0.92 o 
  -7   8   1       21.67       21.63      1.52 o 
  -6   8   1        9.91       10.63      1.01 o 
  -5   8   1       25.04       23.83      2.62 o 
  -4   8   1        0.05        0.71      0.79 o 
  -3   8   1      178.47      199.05      5.53 o 
  -2   8   1       20.75       23.56      1.69 o 
  -1   8   1        0.79        0.32      0.69 o 
   0   8   1       33.74       44.02      2.66 o 
   1   8   1      176.80      200.28      5.34 o 
   2   8   1        0.66        1.47      0.71 o 
   3   8   1       29.40       28.78      1.60 o 
   4   8   1       79.63       96.11      2.58 o 
   5   8   1       48.11       37.08      1.81 o 
   6   8   1       26.28       22.86      1.69 o 
 -10   9   1       94.21       75.32      2.96 o 
  -9   9   1      117.03      105.14      3.53 o 
  -8   9   1       37.00       30.63      3.44 o 
  -7   9   1       32.31       38.20      2.75 o 
  -6   9   1        2.69        3.15      0.97 o 
  -5   9   1      394.70      405.71     12.45 o 
  -4   9   1       18.77       13.61      3.03 o 
  -3   9   1       30.05       32.62      1.94 o 
  -2   9   1       22.60       32.94      2.14 o 
  -1   9   1        2.26        1.88      0.86 o 
   0   9   1       30.42       25.71      2.32 o 
   1   9   1      202.02      198.53      5.26 o 
   2   9   1       73.10       68.93      2.80 o 
   3   9   1      117.40      133.33      3.98 o 
   4   9   1        0.48        0.75      1.05 o 
   5   9   1        9.42       13.55      2.07 o 
  -9  10   1       13.52        6.10      4.46 o 
  -8  10   1       23.18       13.74     12.56 o 
  -7  10   1        6.75        5.38      2.72 o 
  -6  10   1        4.65        2.68      1.13 o 
  -5  10   1        1.39        0.83      0.95 o 
  -4  10   1        1.18        0.43      0.89 o 
  -3  10   1        0.01        0.86      0.85 o 
  -2  10   1        5.80        4.93      1.18 o 
  -1  10   1       31.58       34.33      2.13 o 
   0  10   1        0.26       -0.40      0.85 o 
   1  10   1        0.29        1.59      0.90 o 
   2  10   1        9.57        7.11      1.13 o 
   3  10   1       29.66       34.89      1.98 o 
   4  10   1       15.42        9.87      1.43 o 
  -8  11   1        1.17        2.68      1.87 o 
  -7  11   1       53.09       51.15      4.52 o 
  -6  11   1      167.32      153.77      5.88 o 
  -5  11   1       45.52       44.24      2.89 o 
  -4  11   1       23.22       33.72      2.62 o 
  -3  11   1       28.78       31.21      2.09 o 
  -2  11   1       48.01       49.47      2.38 o 
  -1  11   1      158.72      146.74      4.34 o 
   0  11   1        9.68        7.21      1.15 o 
   1  11   1        1.27       -0.14      0.85 o 
   2  11   1        0.49        1.05      0.91 o 
   3  11   1        6.29        3.96      1.96 o 
  -7  12   1        6.10        4.50      4.04 o 
  -6  12   1       27.31       30.09      2.37 o 
  -5  12   1       10.83        7.66      2.43 o 
  -4  12   1       23.52       24.92      2.25 o 
  -3  12   1       50.47       55.56      2.81 o 
  -2  12   1        8.78        8.47      1.13 o 
  -1  12   1        6.30        4.70      1.11 o 
   0  12   1        2.18        2.96      1.04 o 
  -1 -12   2        5.24        1.97      1.29 o 
   0 -12   2       17.92       20.85      2.85 o 
   1 -12   2        1.20       -0.16      1.14 o 
   2 -12   2        6.72        5.86      1.20 o 
   3 -12   2        2.18        2.07      1.02 o 
   4 -12   2      127.18      125.77      5.21 o 
   5 -12   2      205.37      213.07      7.34 o 
   6 -12   2       42.72       37.96      3.36 o 
  -3 -11   2       33.56       31.99      2.75 o 
  -2 -11   2        1.42        1.91      1.13 o 
  -1 -11   2        1.28        1.30      1.20 o 
   0 -11   2        1.35        2.66      1.15 o 
   1 -11   2       72.93       77.86      2.89 o 
   2 -11   2       11.53       10.77      1.36 o 
   3 -11   2       26.29       26.48      1.97 o 
   4 -11   2       20.52       18.54      2.25 o 
   5 -11   2       64.67       69.90      5.22 o 
   6 -11   2       35.50       50.46      3.17 o 
   7 -11   2        1.81        1.01      1.15 o 
   8 -11   2       16.87        8.81      9.38 o 
  -4 -10   2       12.29       14.89      1.99 o 
  -3 -10   2       87.56       81.10      3.41 o 
  -2 -10   2        0.29        1.55      1.15 o 
  -1 -10   2        3.66        2.52      1.07 o 
   0 -10   2        2.96        2.86      1.07 o 
   1 -10   2       34.59       32.34      2.04 o 
   2 -10   2       17.37       15.19      1.98 o 
   3 -10   2       20.82       22.88      2.25 o 
   4 -10   2        6.16        7.19      2.38 o 
   5 -10   2      115.40      139.02      5.79 o 
   6 -10   2       42.55       42.63      3.04 o 
   7 -10   2       13.73       12.50      1.44 o 
   8 -10   2       31.41       35.10      2.82 o 
   9 -10   2       30.98       27.00      2.54 o 
  -6  -9   2        0.86       -0.43      1.98 o 
  -5  -9   2        2.45        4.99      1.56 o 
  -4  -9   2       50.34       52.46      2.85 o 
  -3  -9   2      207.71      232.11      6.88 o 
  -2  -9   2      103.26      117.24      4.54 o 
  -1  -9   2        2.01        4.18      1.01 o 
   0  -9   2       94.82      104.04      3.50 o 
   1  -9   2        0.11       -0.17      0.87 o 
   2  -9   2       15.78       12.29      2.21 o 
   3  -9   2       45.02       59.91      3.03 o 
   4  -9   2        3.68        3.55      1.23 o 
   5  -9   2       82.36       93.18      4.48 o 
   6  -9   2       90.71      105.95      4.85 o 
   7  -9   2      105.43      120.71      3.86 o 
   8  -9   2        0.92        2.74      0.97 o 
   9  -9   2       11.78       14.36      3.44 o 
  -7  -8   2       21.98       23.67      3.36 o 
  -6  -8   2        0.00        1.89      1.38 o 
  -5  -8   2        7.91        5.91      1.13 o 
  -4  -8   2       47.20       47.37      2.18 o 
  -3  -8   2        4.40        4.75      0.96 o 
  -2  -8   2       28.43       23.84      2.17 o 
  -1  -8   2        0.05       -0.35      0.75 o 
   0  -8   2        0.21       -0.74      0.74 o 
   1  -8   2       24.69       32.51      1.85 o 
   2  -8   2        2.14        1.37      0.83 o 
   3  -8   2       81.90       81.07      4.47 o 
   4  -8   2      157.09      182.24      7.23 o 
   5  -8   2       45.51       68.64      2.65 o 
   6  -8   2       17.84       19.00      1.58 o 
   7  -8   2       60.18       68.10      3.40 o 
   8  -8   2      675.16      713.63     24.46 o 
   9  -8   2        5.02        4.21      0.92 o 
  10  -8   2       34.14       33.38      1.84 o 
  -7  -7   2       39.09       40.92      2.22 o 
  -6  -7   2        0.09        0.39      0.93 o 
  -5  -7   2       19.41       26.72      2.53 o 
  -4  -7   2        9.69       12.06      1.15 o 
  -3  -7   2       41.38       51.42      2.22 o 
  -2  -7   2        2.48        2.47      0.67 o 
  -1  -7   2        8.50        8.75      1.02 o 
   0  -7   2      209.44      240.66      6.65 o 
   1  -7   2       48.05       46.39      2.25 o 
   2  -7   2      667.23      722.05     15.13 o 
   3  -7   2      114.14      119.25      6.21 o 
   4  -7   2       26.18       33.40      1.71 o 
   5  -7   2        0.17        0.48      0.60 o 
   6  -7   2       33.95       36.44      2.00 o 
   7  -7   2       30.75       29.22      1.68 o 
   8  -7   2      333.30      369.13      9.25 o 
   9  -7   2       69.98       76.67      3.02 o 
  10  -7   2        4.94        4.84      0.97 o 
  -8  -6   2        1.55       -0.14      0.94 o 
  -7  -6   2        2.60        0.90      0.99 o 
  -6  -6   2        3.16        3.42      1.12 o 
  -5  -6   2       10.47       15.71      1.46 o 
  -4  -6   2       44.87       46.21      1.91 o 
  -3  -6   2      339.25      343.16      6.58 o 
  -2  -6   2        0.23        1.03      0.86 o 
  -1  -6   2      289.26      314.54      9.21 o 
   0  -6   2       99.58      105.71      5.23 o 
   1  -6   2       78.32       74.21      4.19 o 
   2  -6   2       33.15       44.94      2.28 o 
   3  -6   2      243.39      274.38     13.57 o 
   4  -6   2      114.20      146.66      4.05 o 
   5  -6   2      184.18      181.23      3.84 o 
   6  -6   2       36.32       41.36      1.72 o 
   7  -6   2      334.90      362.85      7.86 o 
   8  -6   2       24.13       30.71      2.08 o 
   9  -6   2      168.17      174.67      5.21 o 
  10  -6   2       29.44       27.39      1.94 o 
  11  -6   2        0.01        0.27      0.70 o 
  -9  -5   2      128.88      108.06      3.41 o 
  -8  -5   2        2.42        2.55      1.12 o 
  -7  -5   2        0.48        2.01      1.05 o 
  -6  -5   2       20.25       26.87      2.00 o 
  -5  -5   2        0.22       84.84    271.62 o 
  -4  -5   2      180.52      232.32      4.78 o 
  -3  -5   2        4.19       15.67      2.58 o 
  -2  -5   2       13.18       26.56      1.64 o 
  -1  -5   2      468.35      377.62     15.87 o 
   0  -5   2       41.51       33.98      2.91 o 
   4  -5   2      109.79      102.44      3.06 o 
   5  -5   2      163.98      159.23      3.65 o 
   6  -5   2      277.94      328.11      6.24 o 
   7  -5   2        0.51        0.69      1.19 o 
   8  -5   2       43.87       51.66      2.36 o 
   9  -5   2       10.77       11.81      1.87 o 
  10  -5   2        1.48        1.76      0.88 o 
  11  -5   2       21.38       20.01      1.54 o 
  -9  -4   2        0.09        0.31      0.97 o 
  -8  -4   2        1.62        1.57      1.03 o 
  -7  -4   2       65.95       77.36      3.12 o 
  -6  -4   2       90.23       92.39     13.56 o 
  -5  -4   2        3.94        7.23      4.66 o 
  -4  -4   2      151.58      137.07      9.85 o 
  -3  -4   2      235.19      257.84      9.61 o 
  -2  -4   2       11.02       11.85      2.45 o 
  -1  -4   2     1010.04      853.65     25.39 o 
   0  -4   2       20.76       11.85      1.04 o 
   1  -4   2       43.55       44.67      1.73 o 
   2  -4   2       53.29       59.23      3.38 o 
   3  -4   2       11.29       14.55      1.42 o 
   5  -4   2     1016.97     1135.75     18.92 o 
   6  -4   2      220.92      251.46      5.65 o 
   7  -4   2        2.59        2.28      0.80 o 
   8  -4   2       22.56       14.99      1.39 o 
   9  -4   2      293.15      294.23      7.36 o 
  10  -4   2        0.00       -0.07     34.72 o 
  11  -4   2        0.93       -0.39      1.25 o 
 -10  -3   2       38.97       37.77      2.11 o 
  -9  -3   2       11.57       13.91     22.31 o 
  -8  -3   2        4.71        7.89      1.99 o 
  -7  -3   2        0.14      114.58    277.38 o 
  -6  -3   2       16.32       13.29      4.55 o 
  -5  -3   2      180.16      225.80     26.82 o 
  -4  -3   2        2.84      130.76    212.94 o 
  -3  -3   2     4239.37     3871.18    127.35 o 
  -2  -3   2     2136.28     1926.05     48.06 o 
  -1  -3   2       42.12       35.21      2.54 o 
   0  -3   2     4615.58     4830.59    171.02 o 
   1  -3   2        0.06        0.28      0.26 o 
   2  -3   2      473.13      398.56     11.57 o 
   3  -3   2        7.54        5.07      0.75 o 
   4  -3   2     1640.48     1534.41     74.83 o 
   5  -3   2      139.69      152.31      3.71 o 
   6  -3   2        0.53        1.58      1.22 o 
   7  -3   2       25.35       26.36      1.62 o 
   8  -3   2      109.38      110.38      3.76 o 
   9  -3   2      249.18      252.68      6.52 o 
  10  -3   2       32.66      -96.24    308.53 o 
  11  -3   2        3.84        1.24     37.23 o 
 -10  -2   2       53.35       46.20      2.42 o 
  -9  -2   2      136.70      130.09     24.51 o 
  -8  -2   2        6.42        5.17     16.94 o 
  -7  -2   2        8.25       10.61     28.94 o 
  -6  -2   2       43.26      -94.15    211.82 o 
  -5  -2   2       11.05       13.12      9.74 o 
  -4  -2   2       23.06       15.27      2.18 o 
  -3  -2   2      621.68      552.42     17.04 o 
  -2  -2   2       89.57       73.51      2.48 o 
  -1  -2   2     8532.22    10300.02    284.27 o 
   0  -2   2     3568.70     3717.74     87.42 o 
   1  -2   2    10733.75    12732.24    605.46 o 
   2  -2   2      930.05      870.14     20.43 o 
   3  -2   2     1994.53     1878.25     47.01 o 
   4  -2   2     2133.61     1166.11     71.36 o 
   5  -2   2       67.51       73.33      2.89 o 
   6  -2   2      204.20      228.46      5.18 o 
   7  -2   2       94.87       97.26      3.30 o 
   8  -2   2        0.17        0.80      0.85 o 
   9  -2   2      155.38      138.13      4.76 o 
  10  -2   2       15.94     -174.70    282.40 o 
  11  -2   2       50.86       45.84      3.45 o 
 -10  -1   2       26.60       22.16      5.87 o 
  -9  -1   2       70.25     -103.65    276.53 o 
  -8  -1   2       95.32     -158.41    265.89 o 
  -7  -1   2       50.60       54.22     10.61 o 
  -6  -1   2       95.27      132.56     21.47 o 
  -5  -1   2      641.45      715.02    156.95 o 
  -4  -1   2      280.71      221.18      7.75 o 
  -3  -1   2        0.09        0.34      0.61 o 
  -2  -1   2      161.12      166.55      5.19 o 
  -1  -1   2      258.97      244.67      7.15 o 
   0  -1   2     6378.68     7407.49    225.34 o 
   1  -1   2     1608.89     1507.53     65.96 o 
   2  -1   2     3333.04     3396.02     84.76 o 
   3  -1   2      106.06       94.27      3.24 o 
   4  -1   2     2838.11     2507.99     80.51 o 
   5  -1   2      324.12      403.99      9.64 o 
   6  -1   2       47.01       47.41      1.77 o 
   7  -1   2        0.08        1.30      0.93 o 
   8  -1   2       21.69       17.68      2.84 o 
   9  -1   2       11.55       22.60      2.15 o 
  10  -1   2      106.07       97.95     25.78 o 
  11  -1   2       20.37      -20.14    270.29 o 
 -10   0   2       25.22       22.19      2.52 o 
  -9   0   2       56.21      -47.05    297.64 o 
  -8   0   2      202.50     -271.12    271.12 o 
  -7   0   2      283.03      271.16     31.98 o 
  -6   0   2        1.60        0.46      5.48 o 
  -5   0   2      476.73      401.17     21.58 o 
  -4   0   2        0.01       -0.21      0.54 o 
  -3   0   2      141.18      145.49      5.97 o 
  -2   0   2       59.11       53.04      1.91 o 
  -1   0   2      929.99      879.95     19.61 o 
   0   0   2     5194.11     5999.58    140.88 o 
   1   0   2     3905.84     3925.84    121.35 o 
   2   0   2     1329.27     1229.17     28.77 o 
   3   0   2       78.45       57.97      2.63 o 
   4   0   2      230.98      182.38      6.90 o 
   5   0   2      396.06      505.12     13.47 o 
   6   0   2       36.44       40.06      1.88 o 
   7   0   2       11.69       16.91      1.38 o 
   8   0   2      715.85      764.55     16.98 o 
   9   0   2        5.48        3.45     10.91 o 
  10   0   2        0.26        0.24     34.04 o 
 -11   1   2        0.09       57.25    303.25 o 
 -10   1   2       21.44     -252.27    309.91 o 
  -9   1   2        0.53      184.72    321.05 o 
  -8   1   2        7.52        4.69     13.44 o 
  -7   1   2      368.52      369.05     68.31 o 
  -6   1   2       41.28       38.40     21.71 o 
  -5   1   2      146.21      110.53      5.52 o 
  -4   1   2      709.61      583.60     25.33 o 
  -3   1   2     1890.42     1816.23     49.66 o 
  -2   1   2      427.49      402.68     14.04 o 
  -1   1   2     3841.64     4442.20     96.95 o 
   0   1   2     7255.40     9021.87    306.68 o 
   1   1   2     1038.49      996.61     23.27 o 
   2   1   2       69.53       61.45      2.41 o 
   3   1   2      514.06      393.33      9.56 o 
   5   1   2        2.71        2.61      0.69 o 
   6   1   2      169.79      164.58      4.30 o 
   7   1   2      405.48      459.11      9.76 o 
   8   1   2        4.33        6.07      1.18 o 
   9   1   2      243.65      236.84     51.71 o 
  10   1   2        0.32      140.54    252.11 o 
 -11   2   2       57.58       53.96      4.14 o 
 -10   2   2       30.95      -29.52    340.09 o 
  -9   2   2      568.07      613.59     90.79 o 
  -8   2   2       28.87       24.36      1.97 o 
  -7   2   2        3.15        4.12      0.88 o 
  -6   2   2        0.16        4.95      2.62 o 
  -5   2   2        0.76        1.38      1.38 o 
  -4   2   2     4121.10     4269.74    125.15 o 
  -3   2   2      458.95      317.88     12.80 o 
  -2   2   2      113.39       46.71      3.83 o 
   0   2   2      307.32      293.50      9.02 o 
   1   2   2     2906.92     2805.01     90.27 o 
   2   2   2      197.44      180.34      6.91 o 
   4   2   2      375.46      452.49     10.77 o 
   5   2   2     1217.86     1375.16     25.71 o 
   6   2   2      410.47      502.11     10.42 o 
   7   2   2       17.32       19.93      1.58 o 
   8   2   2       22.46      123.90    272.41 o 
   9   2   2       75.55       65.10     11.94 o 
  10   2   2       18.68      258.12    251.15 o 
 -11   3   2        4.76        6.70      1.63 o 
 -10   3   2       13.07       14.80      1.59 o 
  -9   3   2      377.40      432.10     10.38 o 
  -8   3   2        0.45        1.19      0.88 o 
  -7   3   2      250.12      281.65      7.14 o 
  -6   3   2        1.01        0.46      0.59 o 
  -4   3   2       33.91       16.19      5.73 o 
  -3   3   2      441.01      228.19     15.03 o 
  -2   3   2      496.40      473.96     20.54 o 
  -1   3   2     1473.36     1338.36     49.72 o 
   0   3   2     8430.92     9870.15    367.11 o 
   1   3   2     3727.12     3719.93    119.39 o 
   2   3   2       18.45       18.00      2.15 o 
   4   3   2      513.88      560.17     15.22 o 
   5   3   2        4.05        4.89      0.82 o 
   6   3   2        9.42       12.29      6.41 o 
   7   3   2       78.34      -25.88    269.47 o 
   8   3   2       77.22       82.16     31.65 o 
   9   3   2       34.20      219.90    259.76 o 
 -11   4   2       44.64       44.90      2.68 o 
 -10   4   2       20.08       18.99      1.97 o 
  -9   4   2     1137.90     1233.03     26.04 o 
  -8   4   2      749.57      829.21     18.08 o 
  -7   4   2      545.89      534.33     14.09 o 
  -6   4   2        4.30        4.47      0.82 o 
  -5   4   2      125.63      118.84      2.98 o 
  -3   4   2      471.30      355.80     17.53 o 
  -2   4   2     1764.08     1548.90     40.84 o 
  -1   4   2      300.35      245.49      7.74 o 
   0   4   2      674.58      516.09     57.51 o 
   1   4   2       32.61       36.13      2.97 o 
   3   4   2       25.96       32.11      1.60 o 
   4   4   2        8.53       10.38     44.77 o 
   5   4   2       13.66        4.47     23.64 o 
   6   4   2       58.50      -77.65    313.71 o 
   7   4   2       97.58      115.58     17.54 o 
   8   4   2       83.25       84.28      6.09 o 
   9   4   2        0.78       94.38    277.73 o 
 -11   5   2        3.99        2.45      1.16 o 
 -10   5   2        6.28        6.98      1.22 o 
  -9   5   2       21.36       22.35      1.90 o 
  -8   5   2      123.35      127.92      3.74 o 
  -7   5   2      357.86      414.44      8.61 o 
  -6   5   2       60.87       90.90      2.24 o 
  -5   5   2     1079.88     1219.46     18.83 o 
  -4   5   2      119.46      177.20      5.78 o 
  -3   5   2       11.10        8.95      2.41 o 
  -2   5   2      257.33      213.91     13.01 o 
  -1   5   2      203.17      177.60      7.43 o 
   0   5   2     2931.39     2204.42    246.70 o 
   1   5   2      824.71      941.59     29.19 o 
   2   5   2       87.01      105.75      2.99 o 
   3   5   2       21.26       16.53      2.19 o 
   4   5   2      172.58      188.05      4.38 o 
   5   5   2        1.59        2.50     13.07 o 
   6   5   2      260.74     -297.15    340.55 o 
   7   5   2      255.60     -324.72    324.72 o 
   8   5   2        8.95       88.14    324.28 o 
 -11   6   2       76.53       86.57      3.59 o 
 -10   6   2       14.13       13.63      1.32 o 
  -9   6   2      225.01      242.10      6.36 o 
  -8   6   2      151.48      155.80      4.19 o 
  -7   6   2        0.75        0.85      0.69 o 
  -6   6   2      212.26      245.61      4.88 o 
  -5   6   2      284.90      263.86      4.83 o 
  -4   6   2      406.08      443.69      9.59 o 
  -3   6   2       41.28       48.37      2.93 o 
  -2   6   2       37.56       42.75      1.78 o 
  -1   6   2      177.59      199.97      5.23 o 
   0   6   2       46.81       48.14      2.40 o 
   1   6   2      217.96      219.62      7.33 o 
   2   6   2      243.95      242.35      4.60 o 
   3   6   2       73.57       72.84      2.19 o 
   4   6   2       15.43       13.27      1.21 o 
   5   6   2       36.47       38.25      1.88 o 
   6   6   2       58.73       63.85      2.67 o 
   7   6   2       39.56       39.22      2.14 o 
   8   6   2        0.02        0.75      1.01 o 
 -11   7   2        9.46        8.80      1.21 o 
 -10   7   2       21.06       19.16      2.24 o 
  -9   7   2       50.84       54.32      2.80 o 
  -8   7   2      317.77      362.12      9.24 o 
  -7   7   2        4.09        5.54      1.21 o 
  -6   7   2      305.69      307.41      9.68 o 
  -5   7   2       29.90       38.86      2.60 o 
  -4   7   2        5.71        3.74      0.78 o 
  -3   7   2       25.09       34.03      1.60 o 
  -2   7   2      154.38      187.08      5.12 o 
  -1   7   2      115.98      115.64      3.63 o 
   0   7   2      158.40      177.70      6.07 o 
   1   7   2       23.23       26.48      2.11 o 
   2   7   2        0.10        0.57      0.77 o 
   3   7   2      281.46      308.66      6.25 o 
   4   7   2        2.02        1.81      0.73 o 
   5   7   2       28.10       25.64      1.61 o 
   6   7   2       66.41       65.29      2.58 o 
   7   7   2        6.12        7.60      1.46 o 
 -11   8   2       17.44       15.92      2.41 o 
 -10   8   2       50.02       54.88      2.76 o 
  -9   8   2       16.88       17.17      1.78 o 
  -8   8   2       65.14       72.65      3.13 o 
  -7   8   2      179.58      188.57      4.63 o 
  -6   8   2        7.99        7.49      1.80 o 
  -5   8   2      187.88      188.36      5.00 o 
  -4   8   2       12.40       17.23      1.40 o 
  -3   8   2       22.32       23.19      1.72 o 
  -2   8   2        4.25        0.84      0.80 o 
  -1   8   2      137.57      140.79      4.39 o 
   0   8   2      136.06      157.44      5.78 o 
   1   8   2       45.88       53.42      3.07 o 
   2   8   2       48.71       50.89      2.68 o 
   3   8   2        8.38        7.11      0.90 o 
   4   8   2       14.65       13.45      1.35 o 
   5   8   2       91.72       86.90      3.40 o 
   6   8   2        1.61        0.13      0.87 o 
 -10   9   2        0.04        1.06      0.88 o 
  -9   9   2       83.34       68.31      2.74 o 
  -8   9   2       76.67       72.29      2.42 o 
  -7   9   2       40.36       40.57      2.28 o 
  -6   9   2      238.32      254.76      7.44 o 
  -5   9   2        6.56        5.03      1.65 o 
  -4   9   2       48.80       50.98      2.69 o 
  -3   9   2       17.16       19.94      1.75 o 
  -2   9   2        5.56        8.43      1.25 o 
  -1   9   2       32.47       36.28      2.19 o 
   0   9   2        0.12       -0.24      0.93 o 
   1   9   2        8.84        8.68      1.34 o 
   2   9   2        6.64        6.08      1.08 o 
   3   9   2        1.97        2.80      0.96 o 
   4   9   2      207.28      185.40      5.57 o 
   5   9   2       14.03       11.57      1.57 o 
  -9  10   2        6.48        4.60      2.52 o 
  -8  10   2       10.15        6.66      1.54 o 
  -7  10   2      156.11      160.35      6.01 o 
  -6  10   2       85.87       77.21      3.84 o 
  -5  10   2       45.99       47.47      2.69 o 
  -4  10   2       15.27       18.57      1.90 o 
  -3  10   2        0.42        0.78      0.86 o 
  -2  10   2      141.12      153.13      4.91 o 
  -1  10   2       62.47       71.20      2.82 o 
   0  10   2        6.76        5.54      1.10 o 
   1  10   2       17.91       17.57      1.56 o 
   2  10   2        0.74        0.67      0.84 o 
   3  10   2        0.14        0.85      0.84 o 
   4  10   2       14.58       11.43      2.46 o 
  -8  11   2       43.12       40.15      4.65 o 
  -7  11   2       37.03       35.35      2.55 o 
  -6  11   2        3.51        2.83      1.74 o 
  -5  11   2      158.10      139.03      5.44 o 
  -4  11   2       10.92       12.48      2.96 o 
  -3  11   2        5.07        3.75      1.10 o 
  -2  11   2       64.59       63.88      2.64 o 
  -1  11   2        0.01       -0.15      0.89 o 
   0  11   2        1.27        0.09      0.90 o 
   1  11   2        0.01       -0.74      0.89 o 
   2  11   2        2.91        3.53      0.96 o 
  -7  12   2       13.91       -1.38      2.92 o 
  -6  12   2        0.00       -0.76      0.96 o 
  -5  12   2       17.30       15.30      1.80 o 
  -4  12   2       20.48       15.65      3.27 o 
  -3  12   2       17.02       19.72      1.72 o 
  -2  12   2       16.37       20.00      1.55 o 
  -1  12   2       34.90       37.74      2.22 o 
   0  12   2        0.10        0.26      0.89 o 
  -1 -12   3        3.77        5.42      2.32 o 
   0 -12   3       32.93       27.49      2.42 o 
   1 -12   3       11.49        6.34      1.65 o 
   2 -12   3       31.50       30.87      3.31 o 
   3 -12   3       16.46       18.65      4.53 o 
   4 -12   3       43.65       38.01      4.01 o 
   5 -12   3       12.38       10.99      1.71 o 
   6 -12   3        0.02       -1.30      1.31 o 
  -3 -11   3        1.07        1.63      1.44 o 
  -2 -11   3       60.65       53.41      2.87 o 
  -1 -11   3        1.45        2.77      1.32 o 
   0 -11   3       59.04       57.44      3.41 o 
   1 -11   3       40.68       34.68      2.49 o 
   2 -11   3        0.03        0.72      1.03 o 
   3 -11   3        2.89        2.19      1.14 o 
   4 -11   3      111.62      111.23      5.03 o 
   5 -11   3        0.03       -0.34      1.10 o 
   6 -11   3      114.18      105.97      4.71 o 
   7 -11   3       56.01       51.20      3.10 o 
  -4 -10   3       69.44       60.32      4.07 o 
  -3 -10   3        1.89        0.98      1.13 o 
  -2 -10   3       28.80       27.07      2.28 o 
  -1 -10   3      103.28      109.79      4.34 o 
   0 -10   3      292.05      292.30      9.70 o 
   1 -10   3       21.05       24.47      1.84 o 
   2 -10   3       10.37        7.60      1.22 o 
   3 -10   3        2.26        1.34      1.14 o 
   4 -10   3       38.74       58.98      3.62 o 
   5 -10   3        1.59        3.07      1.36 o 
   6 -10   3      136.73      137.64      4.50 o 
   7 -10   3      116.73      120.04      4.01 o 
   8 -10   3        8.14        5.12      2.34 o 
  -6  -9   3        8.03        7.74      2.15 o 
  -5  -9   3        4.93        5.31      1.60 o 
  -4  -9   3       23.42       26.28      2.21 o 
  -3  -9   3       33.84       32.95      2.48 o 
  -2  -9   3       10.16       11.84      1.66 o 
  -1  -9   3       39.96       44.96      2.90 o 
   0  -9   3       93.46      100.69      3.74 o 
   1  -9   3       37.26       43.23      2.20 o 
   2  -9   3       42.78       46.73      2.57 o 
   3  -9   3       16.27       20.16      2.01 o 
   4  -9   3       37.42       46.24      3.18 o 
   5  -9   3      404.23      426.03     10.93 o 
   6  -9   3      330.20      375.16      9.38 o 
   7  -9   3       52.31       50.92      2.69 o 
   8  -9   3        8.94        4.79      3.07 o 
   9  -9   3       30.10       26.13      2.62 o 
  -7  -8   3       13.62       15.83      2.75 o 
  -6  -8   3        0.27        1.15      1.56 o 
  -5  -8   3        8.33        7.82      1.82 o 
  -4  -8   3      219.39      221.72      6.57 o 
  -3  -8   3      429.11      462.62     11.62 o 
  -2  -8   3       17.16       16.49      1.91 o 
  -1  -8   3       16.52       16.60      1.81 o 
   0  -8   3      179.93      200.11      5.70 o 
   1  -8   3       16.45       14.90      1.52 o 
   2  -8   3       26.29       25.31      1.89 o 
   3  -8   3       30.22       32.32      1.93 o 
   4  -8   3       78.15       76.92      3.94 o 
   5  -8   3        1.39        2.64      0.97 o 
   6  -8   3      124.48      121.59      4.06 o 
   7  -8   3       57.57       68.40      2.83 o 
   8  -8   3        0.57        0.61      0.73 o 
   9  -8   3        5.51        5.83      0.94 o 
  10  -8   3        3.99        2.75      1.63 o 
  -7  -7   3       10.25       13.62      3.87 o 
  -6  -7   3        2.21        3.54      0.98 o 
  -5  -7   3        3.12        3.63      0.94 o 
  -4  -7   3      100.44      122.56      3.93 o 
  -3  -7   3       17.39       23.16      1.73 o 
  -2  -7   3        5.07        4.50      1.18 o 
  -1  -7   3      151.65      207.85      6.11 o 
   0  -7   3       41.14       34.62      2.27 o 
   1  -7   3      652.55      754.44     15.85 o 
   2  -7   3       16.52       18.68      1.49 o 
   3  -7   3        4.91        3.82      2.24 o 
   4  -7   3       14.19       19.74      1.45 o 
   5  -7   3        6.39        4.84      0.77 o 
   6  -7   3       18.46       13.03      1.78 o 
   7  -7   3       14.84       14.70      1.29 o 
   8  -7   3        8.86        7.70      1.87 o 
   9  -7   3        2.56        1.87      0.81 o 
  10  -7   3        3.49        1.83      0.70 o 
  -8  -6   3        4.55        5.84      1.06 o 
  -7  -6   3      146.76      142.98      4.53 o 
  -6  -6   3       80.88       69.94      2.91 o 
  -5  -6   3      126.18      119.17      3.93 o 
  -4  -6   3       13.66       14.20      1.16 o 
  -3  -6   3      286.54      301.49      5.91 o 
  -2  -6   3       18.81       22.25      1.90 o 
  -1  -6   3        1.16        1.66      0.91 o 
   0  -6   3      329.05      395.76     10.59 o 
   1  -6   3        0.27        0.66      0.70 o 
   2  -6   3      130.32      144.65      3.40 o 
   3  -6   3       97.02       76.28      3.44 o 
   4  -6   3        5.99        4.90      0.88 o 
   5  -6   3      163.94      181.85      3.91 o 
   6  -6   3       34.94       36.13      1.60 o 
   7  -6   3      279.55      301.09      6.03 o 
   8  -6   3      260.91      271.04      6.32 o 
   9  -6   3        6.15        6.28      1.02 o 
  10  -6   3        2.85        5.48      0.99 o 
  -9  -5   3        1.81        2.25      0.87 o 
  -8  -5   3       13.85       14.26      1.54 o 
  -7  -5   3        0.01       -0.34      1.00 o 
  -6  -5   3       27.06       28.70      1.98 o 
  -5  -5   3      105.19      122.74      3.58 o 
  -4  -5   3       14.61       14.63      1.12 o 
  -3  -5   3      132.38      147.90      3.37 o 
  -2  -5   3       95.76      125.56      3.23 o 
  -1  -5   3      126.79      123.84      4.25 o 
   0  -5   3     2227.38     1931.45    118.31 o 
   3  -5   3       40.36       41.05      1.71 o 
   4  -5   3      499.18      499.58     10.97 o 
   5  -5   3       80.28      100.20      4.04 o 
   6  -5   3        0.17        0.86      0.59 o 
   7  -5   3        2.37        3.11      0.88 o 
   8  -5   3        1.00        4.86      0.96 o 
   9  -5   3       79.71       83.93      3.36 o 
  10  -5   3        2.27        0.64      1.03 o 
  11  -5   3        0.15        0.17      1.03 o 
  -9  -4   3       49.75       49.18      3.77 o 
  -8  -4   3      106.65      116.98      4.06 o 
  -7  -4   3      346.91      347.31      8.79 o 
  -6  -4   3       35.60       34.14      2.07 o 
  -5  -4   3        8.09       84.10    232.51 o 
  -4  -4   3      826.36      909.13     17.30 o 
  -3  -4   3       63.83       98.28      2.46 o 
  -2  -4   3      941.95      692.98     34.07 o 
  -1  -4   3      992.35      895.46     26.90 o 
   0  -4   3     1148.05      907.80     27.19 o 
   4  -4   3      330.83      414.36      9.50 o 
   5  -4   3        6.30        6.98      1.04 o 
   6  -4   3        7.80        9.90      0.91 o 
   7  -4   3      125.36      139.94      3.88 o 
   8  -4   3      263.79      291.74      6.66 o 
   9  -4   3       66.91       64.44      2.69 o 
  10  -4   3       40.01       41.41      2.01 o 
  11  -4   3       11.96       16.43      2.15 o 
 -10  -3   3        7.89        7.83      1.43 o 
  -9  -3   3        7.96        7.39      1.26 o 
  -8  -3   3       12.23       12.29      1.49 o 
  -7  -3   3        1.98        5.45      3.10 o 
  -6  -3   3        4.72        5.00     14.65 o 
  -5  -3   3       33.40       39.89     10.12 o 
  -4  -3   3       13.51       17.27      2.04 o 
  -3  -3   3      772.81      545.67     28.18 o 
  -2  -3   3     1045.16      814.41     24.69 o 
  -1  -3   3     1002.61      927.22     26.00 o 
   0  -3   3        9.07       12.67      0.84 o 
   1  -3   3      271.61      299.49      9.04 o 
   2  -3   3       61.85       52.13      1.99 o 
   3  -3   3       67.99       41.53      3.19 o 
   5  -3   3        0.02        0.14      0.54 o 
   6  -3   3       13.64       12.42      1.13 o 
   7  -3   3       48.70       57.37      2.29 o 
   8  -3   3      163.38      164.56      4.74 o 
   9  -3   3      221.89      213.14      6.90 o 
  10  -3   3      108.53       92.54      4.67 o 
  11  -3   3       82.07       65.45      4.06 o 
 -10  -2   3       52.67       46.11      4.05 o 
  -9  -2   3        1.43      120.00    284.53 o 
  -8  -2   3       84.82       82.78      6.31 o 
  -7  -2   3       20.79       24.29      1.72 o 
  -6  -2   3       20.99     -106.18    250.48 o 
  -5  -2   3      507.26      596.81     68.37 o 
  -3  -2   3      529.31      508.34     14.91 o 
  -2  -2   3      300.98      280.91      8.56 o 
  -1  -2   3     1803.10     1728.48     47.39 o 
   0  -2   3     7894.11     9283.16    253.33 o 
   1  -2   3      763.36      620.42     17.48 o 
   2  -2   3      123.16      116.36      5.07 o 
   3  -2   3      533.84      459.75     14.26 o 
   5  -2   3      457.19      686.35     13.03 o 
   6  -2   3       43.64       35.88      2.56 o 
   7  -2   3       97.69       99.91      3.32 o 
   8  -2   3        6.85        8.52      1.14 o 
   9  -2   3       94.34       92.46      4.19 o 
  10  -2   3       54.83      -41.80    283.11 o 
 -10  -1   3        0.94       -0.48      1.11 o 
  -9  -1   3       41.91       43.64     10.98 o 
  -8  -1   3        5.05        7.51      5.30 o 
  -7  -1   3       91.47       90.63      2.93 o 
  -6  -1   3      554.63      562.06     56.49 o 
  -5  -1   3       28.13     -126.21    216.44 o 
  -4  -1   3      340.93      250.37      9.67 o 
  -3  -1   3      532.91      435.50     12.78 o 
  -2  -1   3     1330.33     1172.25     32.48 o 
  -1  -1   3       11.54       15.21      0.70 o 
   0  -1   3       19.72       11.03      0.84 o 
   1  -1   3     1801.95     1528.54     49.18 o 
   2  -1   3      923.55      811.29     20.98 o 
   3  -1   3      860.76      686.45     29.90 o 
   4  -1   3      284.99      116.60      9.36 o 
   5  -1   3       41.72       44.77      2.33 o 
   6  -1   3       39.10       45.66      2.32 o 
   7  -1   3        2.20        1.69      0.91 o 
   8  -1   3       26.18       22.99      2.24 o 
   9  -1   3        0.15        1.37      1.09 o 
  10  -1   3      100.83       75.00      8.82 o 
 -11   0   3        7.79        7.91      2.24 o 
 -10   0   3      114.27      -79.24    298.63 o 
  -9   0   3      564.96      557.78     68.79 o 
  -8   0   3      513.20      510.63     77.78 o 
  -7   0   3      250.38      254.60     49.21 o 
  -6   0   3      392.19      478.90     54.44 o 
  -5   0   3       65.44       79.30      5.00 o 
  -4   0   3       29.25       27.74      1.49 o 
  -3   0   3     2509.81     2354.61     64.27 o 
  -2   0   3        7.48        0.92      0.59 o 
  -1   0   3      826.42      761.17     20.57 o 
   0   0   3       94.74       73.69      2.05 o 
   1   0   3     2945.56     2701.44     62.64 o 
   2   0   3      249.59      229.92      6.53 o 
   3   0   3      512.09      425.54     13.41 o 
   5   0   3       77.79       72.66      2.47 o 
   6   0   3       80.10       73.24      2.64 o 
   7   0   3       34.00       41.09      2.08 o 
   8   0   3       64.83       55.54      2.73 o 
   9   0   3        5.32        3.15     25.22 o 
  10   0   3       33.87       29.52      6.71 o 
 -11   1   3        0.00       -0.14      1.46 o 
 -10   1   3       18.44       17.57     23.49 o 
  -9   1   3      260.45     -140.27    315.06 o 
  -8   1   3      638.87      674.44     85.37 o 
  -7   1   3        4.00      287.92    293.85 o 
  -6   1   3      901.02      969.23     66.99 o 
  -4   1   3     1015.74      984.93     27.61 o 
  -3   1   3      892.61      762.43     21.34 o 
  -2   1   3      849.78      658.05     38.16 o 
  -1   1   3     2167.50     2067.04     45.60 o 
   0   1   3       76.58       71.69      2.02 o 
   1   1   3      116.26       98.23      3.07 o 
   2   1   3      361.36      299.01      9.59 o 
   3   1   3      343.39      244.28     17.40 o 
   4   1   3       41.32       48.78      1.90 o 
   5   1   3       60.89       62.18      2.32 o 
   6   1   3      251.78      254.71      6.06 o 
   7   1   3       21.48       27.24      1.82 o 
   8   1   3        5.41        7.64      1.25 o 
   9   1   3       65.75       69.78     11.60 o 
  10   1   3       31.80       27.04     24.15 o 
 -11   2   3       68.52       67.84      3.41 o 
 -10   2   3        4.26      534.74    368.30 o 
  -9   2   3     1173.15     1252.83     26.53 o 
  -8   2   3        1.63       42.03    323.21 o 
  -7   2   3      533.81      556.85     24.86 o 
  -6   2   3       19.19       15.82      1.08 o 
  -4   2   3     1650.05     1322.36     50.32 o 
  -3   2   3      410.74      384.72     14.02 o 
  -2   2   3     2398.44     2275.80     75.10 o 
  -1   2   3      535.56      455.57     16.52 o 
   0   2   3     1842.19     1761.76     43.74 o 
   1   2   3      227.95      163.75      7.38 o 
   2   2   3      245.26      186.16     10.84 o 
   4   2   3       20.89       25.88      1.86 o 
   5   2   3      339.94      397.11      8.51 o 
   6   2   3      328.19      373.00      8.25 o 
   7   2   3       14.48       14.46      1.36 o 
   8   2   3      118.15      132.14      9.02 o 
   9   2   3        0.19        1.06     17.80 o 
 -11   3   3        0.75       -1.04      1.98 o 
 -10   3   3        0.42        0.69      0.99 o 
  -9   3   3      198.28      206.07      5.97 o 
  -8   3   3        0.87        0.80      0.94 o 
  -7   3   3       15.06       23.91      1.53 o 
  -6   3   3       37.14       36.88      1.71 o 
  -5   3   3     1183.65     1556.66     31.85 o 
  -4   3   3       33.84       14.30      2.93 o 
  -3   3   3      964.17      399.51     25.97 o 
  -2   3   3      184.84      183.96      7.95 o 
  -1   3   3     1055.11      990.89     29.51 o 
   0   3   3     1936.86     1689.87     64.48 o 
   1   3   3       36.38       35.58      6.89 o 
   3   3   3       28.14       26.22      1.82 o 
   4   3   3      116.10      128.65      3.51 o 
   5   3   3       54.78       49.77      2.13 o 
   6   3   3        9.33       11.31      1.26 o 
   7   3   3      556.49      596.07    128.97 o 
   8   3   3        0.47       -0.39     17.11 o 
   9   3   3      137.15     -106.90    266.17 o 
 -11   4   3        6.33        7.58      1.16 o 
 -10   4   3        0.68        0.59      0.99 o 
  -9   4   3      334.43      377.64      9.36 o 
  -8   4   3       48.79       46.51      2.52 o 
  -7   4   3      145.87      165.97      4.89 o 
  -6   4   3      147.16      175.03      3.63 o 
  -5   4   3       38.46       32.57      1.33 o 
  -3   4   3       45.38       23.00      2.38 o 
  -2   4   3      873.19      754.10     24.69 o 
  -1   4   3      969.26      770.36     23.26 o 
   0   4   3        7.99        6.51      3.18 o 
   1   4   3      897.19      633.67     32.97 o 
   2   4   3      949.23     1109.04     27.79 o 
   3   4   3      204.56      195.46      5.13 o 
   4   4   3       35.61       30.70      1.64 o 
   5   4   3        0.44        1.20      8.30 o 
   6   4   3        0.21        1.29      0.96 o 
   7   4   3       34.03       39.19      6.75 o 
   8   4   3       35.96      -47.10    295.60 o 
   9   4   3        9.27        5.59      1.63 o 
 -11   5   3      107.56      103.17      3.29 o 
 -10   5   3       21.61       22.67      2.20 o 
  -9   5   3       40.92       41.34      2.39 o 
  -8   5   3      122.77      134.91      4.36 o 
  -7   5   3       15.13       14.48      1.42 o 
  -6   5   3        3.28        4.52      0.70 o 
  -5   5   3       34.61       32.67      1.23 o 
  -4   5   3      433.87      481.45      9.92 o 
  -3   5   3      132.44      114.72      3.64 o 
  -2   5   3       36.79       29.89      3.96 o 
   0   5   3       11.08       14.45      3.35 o 
   1   5   3       13.15       24.81      1.80 o 
   2   5   3        4.62        3.75      0.88 o 
   3   5   3      184.85      170.22      4.67 o 
   4   5   3        0.03        0.86      0.83 o 
   5   5   3        0.32        1.57      0.89 o 
   6   5   3      972.85     1041.95     27.19 o 
   7   5   3        4.41        3.53      1.09 o 
   8   5   3        3.20        2.52      0.89 o 
 -11   6   3       26.86       17.10      1.88 o 
 -10   6   3       13.47       13.08      1.36 o 
  -9   6   3        7.63        7.32      1.15 o 
  -8   6   3      244.63      262.65      6.87 o 
  -7   6   3       12.52       14.33      1.53 o 
  -6   6   3       19.37       15.88      1.01 o 
  -5   6   3       25.71       27.93      1.28 o 
  -4   6   3      144.36      164.08      3.72 o 
  -3   6   3       29.96       32.99      1.58 o 
  -2   6   3     1517.64     1754.58     34.59 o 
  -1   6   3       25.14       23.98      1.46 o 
   0   6   3     1430.03     1657.09     35.36 o 
   1   6   3       41.57       53.31      2.15 o 
   2   6   3      385.57      409.45      7.15 o 
   3   6   3       38.29       50.62      2.01 o 
   4   6   3        4.91        6.10      0.97 o 
   5   6   3      249.43      261.97      6.10 o 
   6   6   3       51.17       50.28      2.45 o 
   7   6   3        0.09        0.42      0.84 o 
 -11   7   3        0.38       -0.06      1.93 o 
 -10   7   3       55.54       54.99      2.98 o 
  -9   7   3      227.43      237.19      7.75 o 
  -8   7   3        7.79        7.58      1.86 o 
  -7   7   3      126.17      122.72      3.83 o 
  -6   7   3       56.90       47.82      2.99 o 
  -5   7   3       12.72       15.38      1.29 o 
  -4   7   3       15.55       27.89      3.06 o 
  -3   7   3       91.56      120.53      3.14 o 
  -2   7   3       60.20       71.41      2.38 o 
  -1   7   3       12.98        8.64      1.23 o 
   0   7   3       84.92       84.11      3.69 o 
   1   7   3       35.39       32.58      2.04 o 
   2   7   3      225.29      236.89      5.34 o 
   3   7   3        0.05        0.44      0.79 o 
   4   7   3       84.25       98.72      3.14 o 
   5   7   3       47.02       41.63      2.03 o 
   6   7   3        3.38        3.54      0.98 o 
 -10   8   3        0.39        2.88      1.00 o 
  -9   8   3      188.27      168.59      5.79 o 
  -8   8   3       40.10       29.59      2.15 o 
  -7   8   3        0.72        1.26      0.73 o 
  -6   8   3       30.56       29.60      1.86 o 
  -5   8   3        6.73        7.16      1.34 o 
  -4   8   3       50.68       53.41      2.41 o 
  -3   8   3        0.57        0.45      0.67 o 
  -2   8   3      104.50      102.27      3.62 o 
  -1   8   3      510.49      545.71     12.89 o 
   0   8   3      124.08      136.42      5.37 o 
   1   8   3      145.83      157.47      5.96 o 
   2   8   3       62.92       62.88      2.65 o 
   3   8   3       44.10       47.89      2.40 o 
   4   8   3       35.88       32.08      1.90 o 
   5   8   3       16.20       18.26      1.61 o 
 -10   9   3       67.84       55.21      3.97 o 
  -9   9   3       12.81        6.98      5.46 o 
  -8   9   3       26.26       24.29      2.12 o 
  -7   9   3        1.50        1.94      1.08 o 
  -6   9   3       10.24       10.28      2.21 o 
  -5   9   3      344.54      345.72     10.22 o 
  -4   9   3      133.03      134.56      4.79 o 
  -3   9   3        0.28        0.04      0.84 o 
  -2   9   3       51.42       65.78      2.95 o 
  -1   9   3       58.78       64.16      2.93 o 
   0   9   3       97.28      110.57      4.81 o 
   1   9   3      184.82      181.33      5.86 o 
   2   9   3        2.66        0.34      0.94 o 
   3   9   3      112.15      115.34      3.57 o 
   4   9   3        0.47        1.12      1.07 o 
  -9  10   3       23.46       16.38      8.39 o 
  -8  10   3       27.91       22.57      1.73 o 
  -7  10   3        7.35        7.52      1.40 o 
  -6  10   3       47.62       48.04      2.66 o 
  -5  10   3      167.98      159.51      5.36 o 
  -4  10   3       24.26       36.93      2.43 o 
  -3  10   3      170.93      180.24      5.94 o 
  -2  10   3      100.03      116.09      4.12 o 
  -1  10   3       33.90       31.88      2.26 o 
   0  10   3       31.49       29.45      2.17 o 
   1  10   3        1.27        1.94      1.47 o 
   2  10   3        8.04        6.97      1.13 o 
   3  10   3        0.53        0.46      0.87 o 
  -8  11   3        0.32        1.72      3.18 o 
  -7  11   3       34.58       36.17      2.48 o 
  -6  11   3       90.42       77.81      3.65 o 
  -5  11   3        1.94        1.47      1.00 o 
  -4  11   3       25.06       31.17      2.52 o 
  -3  11   3        0.48        0.08      0.91 o 
  -2  11   3       75.31       61.57      2.72 o 
  -1  11   3        3.08        2.70      1.00 o 
   0  11   3        0.13        0.65      0.89 o 
   1  11   3        0.29       -0.75      0.89 o 
   2  11   3       16.45       12.47      1.60 o 
  -6  12   3        0.62        0.76      1.85 o 
  -5  12   3        0.89       -0.39      0.91 o 
  -4  12   3       37.54       33.25      2.25 o 
  -3  12   3       16.33       12.71      1.38 o 
  -2  12   3       82.68       78.49      2.62 o 
  -1  12   3       10.86        9.55      1.25 o 
   0 -12   4        2.73        3.87      2.24 o 
   1 -12   4        7.47        6.36      2.49 o 
   2 -12   4       12.75       11.20      1.91 o 
   3 -12   4        1.15        0.11      1.84 o 
   4 -12   4        0.27        0.72      1.47 o 
   5 -12   4        6.26        0.54      1.47 o 
  -3 -11   4        7.59        6.36      2.84 o 
  -2 -11   4        6.00        6.27      1.44 o 
  -1 -11   4        0.89        0.92      1.33 o 
   0 -11   4        4.13        1.93      1.44 o 
   1 -11   4        8.61        9.33      1.75 o 
   2 -11   4      104.44      112.12      6.82 o 
   3 -11   4        4.07        3.60      1.72 o 
   4 -11   4        1.44       -0.05      1.21 o 
   5 -11   4      307.84      288.24      9.58 o 
   6 -11   4       12.34       10.44      3.30 o 
   7 -11   4        5.19        3.48      2.41 o 
  -4 -10   4        4.90        3.00      1.68 o 
  -3 -10   4      102.10       89.18      3.55 o 
  -2 -10   4        0.03       -1.05      1.28 o 
  -1 -10   4       51.02       49.71      3.28 o 
   0 -10   4       66.63       52.98      3.47 o 
   1 -10   4       40.01       36.61      2.58 o 
   2 -10   4       22.55       20.42      1.93 o 
   3 -10   4       66.07       67.06      3.47 o 
   4 -10   4       39.25       49.97      3.40 o 
   5 -10   4      115.23      109.83      4.22 o 
   6 -10   4       45.75       44.20      2.60 o 
   7 -10   4       41.70       35.20      2.29 o 
   8 -10   4       28.94       27.57      2.65 o 
  -5  -9   4        6.06        8.10      1.85 o 
  -4  -9   4       38.96       36.65      3.03 o 
  -3  -9   4       52.11       58.09      3.08 o 
  -2  -9   4       22.90       22.85      2.16 o 
  -1  -9   4       91.94       86.52      6.42 o 
   0  -9   4       36.46       39.75      3.08 o 
   1  -9   4       66.67       75.00      3.25 o 
   2  -9   4       14.65       11.25      1.91 o 
   3  -9   4       79.82       97.14      4.84 o 
   4  -9   4      199.29      215.17      8.34 o 
   5  -9   4        6.91        6.55      1.19 o 
   6  -9   4       27.67       34.03      2.04 o 
   7  -9   4      115.04      127.03      4.24 o 
   8  -9   4       13.60        8.74      2.51 o 
   9  -9   4        7.60        8.17      1.98 o 
  -6  -8   4        0.51        1.22      1.57 o 
  -5  -8   4       12.66       15.35      2.08 o 
  -4  -8   4      621.24      688.66     17.34 o 
  -3  -8   4        2.75        0.97      1.15 o 
  -2  -8   4      110.69      122.27      4.61 o 
  -1  -8   4      112.20      100.84      4.08 o 
   0  -8   4      272.14      277.87      7.15 o 
   1  -8   4       95.83       96.63      3.59 o 
   2  -8   4        0.17        0.87      0.91 o 
   3  -8   4        0.03        1.06      0.90 o 
   4  -8   4        9.02       10.12      2.01 o 
   5  -8   4       78.32       74.55      2.85 o 
   6  -8   4      396.63      446.33      9.39 o 
   7  -8   4       74.78       86.54      3.12 o 
   8  -8   4        6.13        4.39      1.41 o 
   9  -8   4       15.88       20.56      3.10 o 
  -7  -7   4        8.16        6.69      1.85 o 
  -6  -7   4       12.12       10.19      1.53 o 
  -5  -7   4       16.29       18.45      1.91 o 
  -4  -7   4        3.52        3.53      1.20 o 
  -3  -7   4        0.51        0.78      0.95 o 
  -2  -7   4      122.14      136.18      4.70 o 
  -1  -7   4        0.59        2.37      1.06 o 
   0  -7   4      102.72      108.79      3.69 o 
   1  -7   4      161.55      185.16      6.07 o 
   2  -7   4       74.33       84.85      2.65 o 
   3  -7   4        9.96        9.04      1.94 o 
   4  -7   4       89.92      113.97      8.21 o 
   5  -7   4      284.35      331.26      7.19 o 
   6  -7   4       69.94       81.88      2.83 o 
   7  -7   4        9.38        8.57      1.16 o 
   8  -7   4       39.97       36.78      2.10 o 
   9  -7   4        2.33        2.56      1.38 o 
  10  -7   4       35.99       31.35      3.36 o 
  -8  -6   4       20.45       19.42      2.07 o 
  -7  -6   4        0.01        0.55      0.84 o 
  -6  -6   4        7.15        6.64      1.07 o 
  -5  -6   4       12.90       17.05      1.47 o 
  -4  -6   4        7.39        6.00      0.90 o 
  -3  -6   4      102.12      112.00      3.45 o 
  -2  -6   4      118.23      149.67      4.76 o 
  -1  -6   4      461.51      519.25     15.72 o 
   0  -6   4       92.35      116.16      3.59 o 
   1  -6   4      252.04      271.35      6.30 o 
   2  -6   4      342.89      387.31     10.30 o 
   3  -6   4       33.89       37.43      1.97 o 
   4  -6   4       94.77      136.31      4.02 o 
   5  -6   4       10.68       12.00      1.42 o 
   6  -6   4        6.14        6.98      0.86 o 
   7  -6   4      181.50      194.64      7.50 o 
   8  -6   4        1.37        0.18      1.12 o 
   9  -6   4       37.30       37.20      1.75 o 
  10  -6   4        1.76        2.70      0.95 o 
  -9  -5   4        5.16        2.81      1.29 o 
  -8  -5   4        4.22        5.36      1.06 o 
  -7  -5   4        0.55        1.21      1.00 o 
  -6  -5   4       16.23       20.26      2.11 o 
  -5  -5   4       89.53       90.34      2.63 o 
  -4  -5   4       87.68      107.41      3.32 o 
  -3  -5   4      396.56      424.71      6.99 o 
  -2  -5   4      220.04      242.16      6.47 o 
  -1  -5   4      392.91      432.10     11.35 o 
   0  -5   4       32.08       27.17      2.56 o 
   1  -5   4        3.93        3.00      1.60 o 
   2  -5   4       79.38       93.68      3.50 o 
   3  -5   4      637.24      740.29     25.48 o 
   4  -5   4       11.83        8.45      0.84 o 
   5  -5   4       85.85       91.18      2.50 o 
   6  -5   4       23.62       26.49      1.44 o 
   7  -5   4        1.22        3.36      1.08 o 
   8  -5   4      131.33      130.16      3.71 o 
   9  -5   4        4.11        2.06      0.73 o 
  10  -5   4       60.28       59.49      2.53 o 
  -9  -4   4        4.35        4.60      1.21 o 
  -8  -4   4       16.44       15.66      1.59 o 
  -7  -4   4       58.42       56.37      2.76 o 
  -6  -4   4       68.23       81.30      3.21 o 
  -5  -4   4        6.51        6.03      0.83 o 
  -4  -4   4       29.72       30.90      1.36 o 
  -3  -4   4       30.84       44.28      1.51 o 
  -2  -4   4       10.26        4.66      0.86 o 
   0  -4   4     2323.47     2276.38    138.05 o 
   3  -4   4      128.83      160.13      6.58 o 
   4  -4   4     1269.16     1447.72     23.08 o 
   5  -4   4      167.73      197.75      4.16 o 
   6  -4   4       99.19      124.48      3.10 o 
   7  -4   4        0.69       -0.40      1.24 o 
   8  -4   4        0.98        2.08      0.82 o 
   9  -4   4       25.32       22.70      1.43 o 
  10  -4   4       16.68       14.94      1.76 o 
 -10  -3   4       43.44       40.68      2.59 o 
  -9  -3   4        4.49        1.51      1.33 o 
  -8  -3   4       11.55       14.46      1.53 o 
  -7  -3   4      105.25      105.96      3.38 o 
  -6  -3   4       75.17       82.86      3.36 o 
  -5  -3   4        0.96        1.70      0.71 o 
  -4  -3   4       89.03       76.66      2.07 o 
  -1  -3   4        2.44       12.04      2.49 o 
   0  -3   4      472.85      433.31     11.55 o 
   1  -3   4     2311.16      902.83     56.26 o 
   2  -3   4     1929.30     1716.47    104.67 o 
   4  -3   4      550.06      601.29     10.15 o 
   5  -3   4        3.51        3.73      0.66 o 
   6  -3   4        8.74       17.13      1.28 o 
   7  -3   4       67.90       66.76      2.64 o 
   8  -3   4      158.98      127.21      3.96 o 
   9  -3   4      149.18      137.07      5.35 o 
  10  -3   4       21.29       23.00      2.04 o 
 -10  -2   4        0.25       -0.85      1.09 o 
  -9  -2   4      182.93      174.34      6.76 o 
  -8  -2   4        5.88        6.79      1.37 o 
  -7  -2   4      113.40      128.75      3.72 o 
  -6  -2   4        0.32       14.98     15.86 o 
  -5  -2   4      210.31      221.85     21.63 o 
  -4  -2   4      940.22     1140.74     26.02 o 
  -3  -2   4      912.55      719.30     35.43 o 
  -2  -2   4       81.02       76.00      3.14 o 
  -1  -2   4     1190.78     1112.70     27.76 o 
   0  -2   4     2512.99     2354.83     56.01 o 
   1  -2   4      933.56      750.63     18.53 o 
   2  -2   4      863.37      726.70     27.15 o 
   3  -2   4      473.92      398.83     22.79 o 
   4  -2   4      378.67      465.36      9.24 o 
   5  -2   4      134.08      167.76      5.15 o 
   6  -2   4      213.19      213.29      5.46 o 
   7  -2   4        1.30        2.28      0.79 o 
   8  -2   4      271.42      269.94      9.27 o 
   9  -2   4       48.93       53.39      3.10 o 
  10  -2   4        5.29        8.70     38.70 o 
 -11  -1   4       31.24       31.77      3.53 o 
 -10  -1   4        0.43        0.28      1.09 o 
  -9  -1   4      466.73      479.53     14.62 o 
  -8  -1   4       36.02     -195.95    274.82 o 
  -7  -1   4      185.20      195.20      5.16 o 
  -6  -1   4        0.94        2.12      4.17 o 
  -5  -1   4       33.59       32.34      8.09 o 
  -4  -1   4       98.93       82.67      4.93 o 
  -3  -1   4        4.59        2.56      1.12 o 
  -2  -1   4      110.19       81.61      3.05 o 
  -1  -1   4       93.49       98.30      2.94 o 
   0  -1   4      569.28      438.85     11.06 o 
   1  -1   4      369.06      261.39      6.05 o 
   2  -1   4     1346.07     1091.25     35.75 o 
   3  -1   4     1615.20     1332.37     51.92 o 
   4  -1   4      223.91      206.78      8.91 o 
   5  -1   4       46.77       54.84      2.24 o 
   6  -1   4       66.04       70.62      3.08 o 
   7  -1   4       55.85       60.19      2.94 o 
   8  -1   4       39.08       35.41      2.62 o 
   9  -1   4      150.78      146.17      5.38 o 
  10  -1   4        0.06       71.43    269.81 o 
 -11   0   4        7.06        5.71      1.33 o 
 -10   0   4        0.10        0.47      0.99 o 
  -9   0   4      242.44      242.26      6.75 o 
  -8   0   4       35.71       28.53      1.88 o 
  -7   0   4       17.65       21.18      6.61 o 
  -6   0   4        4.96      255.44    275.90 o 
  -5   0   4      454.68      471.79     53.91 o 
  -3   0   4       36.49       38.33      1.67 o 
  -2   0   4      241.63      185.87      6.11 o 
  -1   0   4      261.13      213.88      5.70 o 
   0   0   4       23.57       20.06      1.01 o 
   1   0   4      219.44      177.58      4.60 o 
   2   0   4        0.02       -0.02      0.52 o 
   4   0   4      706.01      710.80     13.87 o 
   5   0   4        7.08        8.68      1.09 o 
   6   0   4       58.89       65.51      2.56 o 
   7   0   4       31.05       32.36      1.97 o 
   8   0   4        0.01       -0.10      0.86 o 
   9   0   4       32.85       34.70      2.39 o 
  10   0   4        1.18        3.35     12.66 o 
 -11   1   4        3.23        2.16      1.81 o 
 -10   1   4       31.07       26.54      2.03 o 
  -9   1   4       39.66       48.32      2.66 o 
  -8   1   4       94.47       92.37      9.42 o 
  -7   1   4       19.87      237.20    308.19 o 
  -6   1   4       54.39       63.09      5.62 o 
  -5   1   4      634.48      778.46     14.18 o 
  -3   1   4        1.11        0.53      0.68 o 
  -2   1   4     1043.90      910.80     25.49 o 
  -1   1   4      317.79      237.89      5.81 o 
   0   1   4       42.07       36.21      1.60 o 
   1   1   4      245.83      176.56      4.52 o 
   2   1   4       32.87       19.65      1.79 o 
   4   1   4      149.22      134.59      3.64 o 
   5   1   4      901.95     1104.88     21.23 o 
   6   1   4        1.09        2.61      1.32 o 
   7   1   4       54.37       64.84      2.66 o 
   8   1   4        5.67        3.94      1.06 o 
   9   1   4        7.04        6.43     21.71 o 
 -11   2   4       14.99       15.07      1.85 o 
 -10   2   4      103.26      108.10      4.76 o 
  -9   2   4        2.31        4.41      0.97 o 
  -8   2   4      359.98      379.97      7.17 o 
  -7   2   4        6.84        7.90      0.91 o 
  -6   2   4       41.45       57.82      1.89 o 
  -5   2   4      169.28      192.07      4.33 o 
  -3   2   4      980.66      859.18     29.78 o 
  -2   2   4      240.18      188.58      7.58 o 
  -1   2   4       14.99       10.08      0.73 o 
   0   2   4      105.79       74.47      2.51 o 
   1   2   4     1094.95      920.66     31.38 o 
   3   2   4        0.01        1.60      0.64 o 
   4   2   4      455.61      526.12     10.79 o 
   5   2   4      215.94      220.36      5.45 o 
   6   2   4       45.10       50.23      2.30 o 
   7   2   4        6.68        8.43      1.15 o 
   8   2   4        7.08       67.84    285.20 o 
   9   2   4       23.94     -122.63    254.99 o 
 -11   3   4        1.69        3.83      1.34 o 
 -10   3   4       85.94       95.38      3.60 o 
  -9   3   4      623.23      679.60     15.36 o 
  -8   3   4      181.57      188.07      5.62 o 
  -7   3   4      319.91      314.02      6.81 o 
  -6   3   4      105.97      115.52      3.61 o 
  -5   3   4      126.81      144.98      3.15 o 
  -3   3   4      666.62      345.86     23.48 o 
  -2   3   4      826.83      785.79     36.44 o 
  -1   3   4     1169.19      988.97     29.78 o 
   0   3   4     1342.03     1104.19     54.42 o 
   1   3   4      917.82      731.08     37.21 o 
   2   3   4      229.13      235.69      6.32 o 
   3   3   4      182.41      207.46      4.94 o 
   4   3   4      265.68      315.30      7.06 o 
   5   3   4      407.13      396.96      8.72 o 
   6   3   4      289.86      337.00      7.70 o 
   7   3   4       43.62       40.20     12.24 o 
   8   3   4       44.33      -37.56    282.70 o 
   9   3   4        6.01        5.27      1.33 o 
 -11   4   4       46.59       47.68      2.27 o 
 -10   4   4       48.87       50.77      2.60 o 
  -9   4   4        3.23        4.16      1.13 o 
  -8   4   4        9.98        8.40      1.34 o 
  -7   4   4       69.85       84.32      3.51 o 
  -6   4   4      149.50      158.97      3.34 o 
  -5   4   4        2.46        3.17      0.62 o 
  -4   4   4       20.02       19.02      1.16 o 
  -3   4   4        0.27       -0.60      1.72 o 
  -2   4   4      649.88      501.57     20.03 o 
   1   4   4        0.00        0.66      0.83 o 
   2   4   4       99.73      103.85      3.30 o 
   3   4   4        1.80        1.14      0.82 o 
   4   4   4      346.33      403.61     10.28 o 
   5   4   4      108.16     -243.33    338.43 o 
   6   4   4        0.43       -0.09      6.91 o 
   7   4   4       74.46       74.83      8.49 o 
   8   4   4        5.60        2.12      3.74 o 
 -11   5   4       16.37       16.75      1.48 o 
 -10   5   4      106.03      105.08      3.68 o 
  -9   5   4       22.00       21.66      2.46 o 
  -8   5   4        4.56        3.85      1.02 o 
  -7   5   4       49.30       49.02      2.09 o 
  -6   5   4        0.68        1.67      0.57 o 
  -5   5   4      289.92      359.02      7.29 o 
  -4   5   4       69.71       89.80      3.14 o 
  -3   5   4       17.72       21.25      2.01 o 
  -2   5   4     1713.78     1860.71     47.70 o 
  -1   5   4      278.07      259.58      6.17 o 
   0   5   4       84.67       92.32      2.44 o 
   1   5   4      137.29      149.08      4.73 o 
   2   5   4      146.84      152.64      4.97 o 
   3   5   4      263.52      286.70      7.15 o 
   4   5   4       33.04       31.07      2.01 o 
   5   5   4       29.26       33.23      2.21 o 
   6   5   4      195.47      218.15      7.40 o 
   7   5   4       75.56       72.86      2.91 o 
   8   5   4        0.04        1.38      1.72 o 
 -11   6   4        1.70        2.62      1.03 o 
 -10   6   4       21.92       19.33      1.62 o 
  -9   6   4      214.29      241.31      6.44 o 
  -8   6   4       12.16       14.18      3.09 o 
  -7   6   4        8.25       11.75      0.99 o 
  -6   6   4        0.11        1.31      0.60 o 
  -5   6   4        0.14        1.62      0.60 o 
  -4   6   4      102.41      108.55      3.30 o 
  -3   6   4      151.11      159.45      4.93 o 
  -2   6   4       55.81       54.70      2.21 o 
  -1   6   4      399.21      391.99      8.84 o 
   0   6   4       89.93       82.00      2.68 o 
   1   6   4       74.54       85.79      2.88 o 
   2   6   4        0.03        0.53      0.81 o 
   3   6   4       96.83      117.99      3.76 o 
   4   6   4       97.28      117.51      3.28 o 
   5   6   4       17.89       22.46      1.74 o 
   6   6   4       20.65       14.42      1.45 o 
   7   6   4      116.50      102.92      3.29 o 
 -11   7   4       42.14       34.84      2.19 o 
 -10   7   4       14.08       18.50      2.01 o 
  -9   7   4      292.65      301.13      7.41 o 
  -8   7   4      114.62      111.89      5.70 o 
  -7   7   4       44.30       43.16      1.81 o 
  -6   7   4      215.98      226.35     10.51 o 
  -5   7   4        1.42        1.34      0.73 o 
  -4   7   4       47.30       51.91      2.11 o 
  -3   7   4        1.89        5.83      0.86 o 
  -2   7   4      173.82      176.13      4.78 o 
  -1   7   4      316.33      324.24      7.80 o 
   0   7   4       71.06       75.57      3.57 o 
   1   7   4       31.55       43.32      2.43 o 
   2   7   4      169.45      167.18      4.28 o 
   3   7   4      163.80      164.90      4.68 o 
   4   7   4        0.88        1.79      0.99 o 
   5   7   4        3.95        3.31      0.98 o 
   6   7   4       66.33       60.06      3.11 o 
 -10   8   4        6.42        3.70      1.16 o 
  -9   8   4       16.44       13.39      3.94 o 
  -8   8   4        2.56        1.62      1.39 o 
  -7   8   4        2.21        5.38      1.33 o 
  -6   8   4      114.51      123.44      3.89 o 
  -5   8   4      107.73      117.96      3.73 o 
  -4   8   4        9.76        9.37      1.75 o 
  -3   8   4        3.83        2.15      0.76 o 
  -2   8   4      272.59      303.60      7.37 o 
  -1   8   4      457.91      481.30     11.70 o 
   0   8   4        1.84        4.17      1.79 o 
   1   8   4       66.04       70.71      3.15 o 
   2   8   4        6.44        6.20      1.20 o 
   3   8   4       95.48       85.82      3.66 o 
   4   8   4        0.13        1.51      0.96 o 
   5   8   4        3.00        2.66      1.08 o 
 -10   9   4       84.69       71.94      4.40 o 
  -9   9   4       31.11       20.95     13.52 o 
  -8   9   4       44.98       38.41      2.37 o 
  -7   9   4      394.04      387.40     11.75 o 
  -6   9   4       50.76       49.05      2.34 o 
  -5   9   4      130.54      136.03      4.39 o 
  -4   9   4       79.83       88.75      3.15 o 
  -3   9   4      208.69      228.77      7.04 o 
  -2   9   4        1.30        0.57      1.05 o 
  -1   9   4       44.49       34.69      2.28 o 
   0   9   4        2.55        3.67      1.24 o 
   1   9   4        3.00        3.71      1.17 o 
   2   9   4        3.03        4.15      1.22 o 
   3   9   4        4.62        4.62      1.01 o 
   4   9   4        3.49        5.25      1.20 o 
  -8  10   4        1.25        1.34      1.48 o 
  -7  10   4       42.29       33.51      1.93 o 
  -6  10   4       40.73       39.13      2.06 o 
  -5  10   4        5.64        4.55      1.63 o 
  -4  10   4       60.74       71.73      3.32 o 
  -3  10   4      178.95      208.83      6.60 o 
  -2  10   4       59.67       57.29      2.81 o 
  -1  10   4       33.59       39.54      2.40 o 
   0  10   4        1.37       -0.24      0.96 o 
   1  10   4        8.48        9.35      1.21 o 
   2  10   4        0.68       -0.46      0.87 o 
   3  10   4        4.60        5.12      2.36 o 
  -7  11   4       30.14       29.62      2.67 o 
  -6  11   4       13.72        9.24      1.58 o 
  -5  11   4       14.79       13.44      1.55 o 
  -4  11   4       30.43       29.71      2.17 o 
  -3  11   4        0.11       -0.02      0.88 o 
  -2  11   4        1.23        0.93      0.92 o 
  -1  11   4       27.51       29.75      1.91 o 
   0  11   4       16.37       16.02      1.48 o 
   1  11   4        5.89        6.49      1.20 o 
  -5  12   4        8.30        6.54      1.46 o 
  -4  12   4        3.49        3.70      1.02 o 
  -3  12   4        1.07       -0.53      0.97 o 
  -2  12   4        6.31        6.81      1.35 o 
   1 -12   5        9.04        4.99      2.32 o 
   3 -12   5       21.45       18.24      2.93 o 
  -2 -11   5        5.61        4.48      1.81 o 
  -1 -11   5        4.34        2.32      1.73 o 
   0 -11   5        0.49        1.36      1.69 o 
   1 -11   5       75.90       75.47      3.86 o 
   2 -11   5        0.65        0.67      1.54 o 
   3 -11   5        5.77        4.59      2.06 o 
   4 -11   5       31.25       32.34      2.83 o 
   5 -11   5        1.88       -0.11      1.30 o 
   6 -11   5       16.18       12.20      8.47 o 
  -4 -10   5       65.53       54.35      4.27 o 
  -3 -10   5        3.57        2.73      1.25 o 
  -2 -10   5       13.02       18.19      2.06 o 
  -1 -10   5       29.21       25.82      2.66 o 
   0 -10   5       64.09       67.45      4.80 o 
   1 -10   5        1.71        1.86      1.39 o 
   2 -10   5        5.31        4.86      2.52 o 
   3 -10   5      128.56      113.04      5.54 o 
   4 -10   5       11.91       10.79      2.37 o 
   5 -10   5      123.77      122.29      5.43 o 
   6 -10   5       75.85       66.32      4.23 o 
   7 -10   5        9.83        8.31      1.22 o 
  -5  -9   5        4.11        6.03      1.52 o 
  -4  -9   5        8.82        8.79      1.32 o 
  -3  -9   5       91.27       85.87      3.64 o 
  -2  -9   5        0.11        0.83      1.28 o 
  -1  -9   5       16.25       17.49      2.40 o 
   0  -9   5      131.01      141.36      7.35 o 
   1  -9   5        3.85        2.83      1.38 o 
   2  -9   5        3.51        4.32      1.44 o 
   3  -9   5       62.40       66.58      3.58 o 
   4  -9   5        4.54        3.65      1.09 o 
   5  -9   5       66.78       67.25      3.17 o 
   6  -9   5        4.39        4.62      1.32 o 
   7  -9   5        4.20        2.11      1.05 o 
   8  -9   5       16.83       14.30      1.96 o 
  -6  -8   5        4.52        1.91      1.55 o 
  -5  -8   5       51.13       50.34      3.83 o 
  -4  -8   5      106.97      103.59      3.97 o 
  -3  -8   5      102.62      111.85      4.32 o 
  -2  -8   5       13.05        9.25      1.55 o 
  -1  -8   5      206.52      194.68      6.79 o 
   0  -8   5       55.84       57.14      3.44 o 
   1  -8   5       57.80       59.21      3.43 o 
   2  -8   5       32.84       39.16      2.39 o 
   3  -8   5        0.44        1.42      1.00 o 
   4  -8   5       19.12       13.54      2.81 o 
   5  -8   5      672.14      755.97     14.68 o 
   6  -8   5        6.66        5.22      1.25 o 
   7  -8   5       10.32        8.43      2.12 o 
   8  -8   5       20.54       24.10      3.65 o 
   9  -8   5        0.07       -0.52      1.63 o 
  -7  -7   5       30.55       34.31      2.52 o 
  -6  -7   5       41.79       32.10      2.47 o 
  -5  -7   5        6.57        5.47      1.34 o 
  -4  -7   5      166.00      162.21      5.28 o 
  -3  -7   5      365.47      378.66      9.82 o 
  -2  -7   5        1.00        0.86      1.13 o 
  -1  -7   5        1.48        1.29      1.16 o 
   0  -7   5      581.28      636.29     16.53 o 
   1  -7   5       38.93       43.20      2.30 o 
   2  -7   5       34.94       36.66      2.16 o 
   3  -7   5      362.83      383.16     18.02 o 
   4  -7   5      530.11      591.03     13.66 o 
   5  -7   5        2.61        1.80      1.03 o 
   6  -7   5      378.76      430.25      9.22 o 
   7  -7   5       34.50       38.92      2.28 o 
   8  -7   5       17.43       15.43      2.08 o 
   9  -7   5       17.86       16.30      1.52 o 
  -8  -6   5        6.14        7.84      1.34 o 
  -7  -6   5        0.01       -0.81      1.17 o 
  -6  -6   5       11.61        9.84      1.56 o 
  -5  -6   5       53.97       49.84      4.11 o 
  -4  -6   5      634.57      670.69     13.49 o 
  -3  -6   5       76.01       80.26      3.05 o 
  -2  -6   5        2.65        3.21      1.28 o 
  -1  -6   5     1309.56     1441.05     62.88 o 
   0  -6   5      191.49      198.21      4.71 o 
   1  -6   5       21.29       24.03      2.38 o 
   2  -6   5       76.38       81.17      3.15 o 
   3  -6   5        2.53        2.13      0.83 o 
   4  -6   5       43.03       61.61      2.47 o 
   5  -6   5       23.43       23.72      1.78 o 
   6  -6   5      248.66      271.66      6.60 o 
   7  -6   5      271.67      293.59      6.76 o 
   8  -6   5        1.44        3.32      1.07 o 
   9  -6   5        3.58        1.42      0.99 o 
  -9  -5   5        0.52        0.05      1.42 o 
  -8  -5   5        3.54        2.04      1.50 o 
  -7  -5   5      124.76      117.31      5.14 o 
  -6  -5   5       51.37       55.95      2.50 o 
  -5  -5   5       34.10       42.29      2.08 o 
  -4  -5   5      157.40      168.90      4.04 o 
  -3  -5   5      271.33      288.11      5.86 o 
  -2  -5   5       45.16       40.00      2.37 o 
  -1  -5   5      244.20      220.43      6.36 o 
   0  -5   5      980.63     1074.00     19.18 o 
   1  -5   5        0.34        0.71      0.81 o 
   2  -5   5       27.04       16.51      1.44 o 
   3  -5   5       57.75       69.18      3.97 o 
   4  -5   5      123.50      148.93      4.00 o 
   5  -5   5       47.06       51.21      1.83 o 
   6  -5   5      109.05      135.05      3.76 o 
   7  -5   5       67.49       65.84      2.34 o 
   8  -5   5       22.38       15.92      1.67 o 
   9  -5   5       10.17        7.46      1.18 o 
  10  -5   5        6.52        7.22      1.46 o 
  -9  -4   5        0.49       -1.60      2.49 o 
  -8  -4   5       31.14       32.43      2.62 o 
  -7  -4   5      129.09      129.73      4.14 o 
  -6  -4   5       33.49       26.26      1.65 o 
  -5  -4   5       11.89        8.42      0.88 o 
  -4  -4   5       16.71       18.30      1.15 o 
  -3  -4   5        0.03       -0.01      0.64 o 
  -2  -4   5       76.40       99.72      2.57 o 
  -1  -4   5      157.30      224.34      6.39 o 
   0  -4   5       12.23        8.79      4.75 o 
   1  -4   5       23.59       31.34      2.09 o 
   2  -4   5      233.91      232.43      9.32 o 
   3  -4   5      143.88      147.92      4.37 o 
   4  -4   5       12.24        9.22      1.25 o 
   5  -4   5        0.26        0.05      0.53 o 
   6  -4   5      279.79      295.56      5.90 o 
   7  -4   5      191.26      218.59      5.00 o 
   8  -4   5        6.11        7.79      1.24 o 
   9  -4   5      119.12       97.54      3.47 o 
  10  -4   5        0.53        0.30      0.96 o 
 -10  -3   5        5.87        4.28      1.11 o 
  -9  -3   5      141.94      127.92      5.13 o 
  -8  -3   5       78.54       81.36      3.89 o 
  -7  -3   5       41.31       41.16      2.10 o 
  -6  -3   5       20.65       16.27      1.38 o 
  -5  -3   5        4.12        5.17      0.78 o 
  -4  -3   5        0.01        0.94      0.53 o 
  -3  -3   5       19.61       26.84      1.45 o 
  -2  -3   5        6.93        9.08      1.66 o 
   1  -3   5       36.83       17.14      3.96 o 
   2  -3   5      110.92      112.81      4.06 o 
   3  -3   5       28.70       32.06      3.02 o 
   4  -3   5       27.97       27.12      1.18 o 
   5  -3   5      123.70      127.99      3.08 o 
   6  -3   5        0.12        1.43      0.65 o 
   7  -3   5        0.03        2.80      0.77 o 
   8  -3   5       40.55       35.35      2.18 o 
   9  -3   5       10.65        6.76      1.37 o 
  10  -3   5       27.46       24.72      1.97 o 
 -10  -2   5        4.91        4.66      1.20 o 
  -9  -2   5       42.51       46.71      2.60 o 
  -8  -2   5      327.40      347.86      9.08 o 
  -7  -2   5      342.92      391.33      9.95 o 
  -6  -2   5       15.59       13.82      1.32 o 
  -5  -2   5       53.58       55.95      1.98 o 
  -4  -2   5      104.78       86.67      2.56 o 
  -3  -2   5        3.87        3.23      0.80 o 
  -2  -2   5      652.44      585.58     29.42 o 
  -1  -2   5       31.52       30.81      1.94 o 
   0  -2   5     1552.50      547.89     35.88 o 
   1  -2   5       21.02        9.64      2.75 o 
   2  -2   5      153.17       89.79      8.07 o 
   3  -2   5      514.39      533.39      9.97 o 
   4  -2   5      331.81      406.59      6.22 o 
   5  -2   5      166.28      180.86      3.52 o 
   6  -2   5       35.21       40.20      2.16 o 
   7  -2   5       37.61       44.05      2.39 o 
   8  -2   5      298.30      281.90     10.58 o 
   9  -2   5        4.35        5.56      1.29 o 
  10  -2   5       10.33        7.83     11.64 o 
 -10  -1   5        0.28        1.17      1.92 o 
  -9  -1   5       35.70       34.63      3.32 o 
  -8  -1   5      209.97      219.01      5.51 o 
  -7  -1   5      469.17      469.92      9.70 o 
  -6  -1   5        7.83        7.43      1.02 o 
  -5  -1   5       14.45       17.56      1.14 o 
  -4  -1   5     2056.82     2343.62     36.37 o 
  -2  -1   5       10.36        6.80      1.46 o 
  -1  -1   5        3.61        3.06      1.06 o 
   0  -1   5     1317.84     1141.05     27.73 o 
   1  -1   5      151.36      128.42      3.82 o 
   2  -1   5      415.47      331.77     21.86 o 
   3  -1   5       38.58       48.82      1.96 o 
   4  -1   5        0.58        0.60      0.74 o 
   5  -1   5      273.65      300.90     12.12 o 
   6  -1   5       80.88       92.86      3.66 o 
   7  -1   5        0.10        0.76      0.91 o 
   8  -1   5      170.15      159.66      5.92 o 
   9  -1   5       48.02       43.68      3.62 o 
  10  -1   5       67.48       60.31     54.10 o 
 -11   0   5       40.03       32.22      3.53 o 
 -10   0   5        4.19        7.80      1.27 o 
  -9   0   5       13.26       16.80      1.70 o 
  -8   0   5      360.66      383.67      8.22 o 
  -7   0   5      139.14      138.09      3.91 o 
  -6   0   5      199.31      205.79      4.90 o 
  -5   0   5        0.39        1.09      0.58 o 
  -4   0   5     1221.65     1469.37     29.67 o 
  -2   0   5       29.02       30.09      2.13 o 
  -1   0   5      413.19      368.51      9.57 o 
   0   0   5      117.87      111.84      3.22 o 
   1   0   5      336.14      283.45      7.10 o 
   2   0   5       18.83       18.59      3.79 o 
   3   0   5      117.21      114.79      3.20 o 
   4   0   5       72.43       68.73      2.48 o 
   5   0   5       11.14        9.00      1.52 o 
   6   0   5       61.12       65.46      2.69 o 
   7   0   5       53.74       54.07      2.51 o 
   8   0   5       38.48       44.88      2.49 o 
   9   0   5        7.12        9.74      1.48 o 
 -11   1   5        6.76        6.42      1.49 o 
 -10   1   5       18.70       17.41      1.69 o 
  -9   1   5      914.39      966.81     24.20 o 
  -8   1   5       13.09       17.34      1.52 o 
  -7   1   5        4.82        6.04      0.97 o 
  -6   1   5       74.33       74.80      2.24 o 
  -5   1   5      275.17      290.37      6.44 o 
  -4   1   5      285.21      348.08      8.06 o 
  -2   1   5       56.38       43.41      3.20 o 
  -1   1   5      266.18      201.96      5.57 o 
   0   1   5      354.60      291.65      7.72 o 
   1   1   5        2.56        1.63      0.84 o 
   2   1   5       28.23       29.65      5.42 o 
   3   1   5       13.01       10.85      1.48 o 
   4   1   5      636.03      747.38     14.83 o 
   5   1   5       78.72       94.95      3.23 o 
   6   1   5      119.63      110.47      3.60 o 
   7   1   5       10.61       13.84      1.46 o 
   8   1   5       57.55       59.63      2.50 o 
   9   1   5       57.96       48.77     22.33 o 
 -11   2   5        0.43        2.70      1.24 o 
 -10   2   5        1.55        1.89      2.49 o 
  -9   2   5        0.97        0.25      1.12 o 
  -8   2   5       43.03       47.92      1.99 o 
  -7   2   5       26.40       42.23      1.76 o 
  -6   2   5       13.39       10.48      0.82 o 
  -5   2   5      328.47      363.83      6.32 o 
  -4   2   5      338.84      377.63     10.50 o 
  -2   2   5      554.97      357.36     13.53 o 
  -1   2   5       12.39       19.77      1.40 o 
   0   2   5      181.06      114.24      6.69 o 
   1   2   5       37.63       36.18      3.62 o 
   2   2   5        0.31        0.49      0.72 o 
   3   2   5      576.74      680.76     13.53 o 
   4   2   5      283.52      275.30      6.46 o 
   5   2   5        4.36        2.68      1.38 o 
   6   2   5      162.92      185.28      5.01 o 
   7   2   5        1.17        1.85      1.03 o 
   8   2   5        0.42      211.37    288.13 o 
   9   2   5       11.04        9.63      1.89 o 
 -11   3   5        9.95        6.65      1.43 o 
 -10   3   5       22.19       25.48      3.59 o 
  -9   3   5       45.00       46.31      2.67 o 
  -8   3   5        2.41        1.64      0.83 o 
  -7   3   5       45.23       45.71      1.85 o 
  -6   3   5        2.33        1.69      0.57 o 
  -5   3   5       87.91      100.62      2.90 o 
  -4   3   5      469.09      511.58     10.38 o 
  -3   3   5      136.99      105.33      4.97 o 
  -2   3   5       28.74       15.58      2.15 o 
   0   3   5        0.24       -0.26      1.89 o 
   1   3   5        3.81        0.46      1.38 o 
   2   3   5       36.59       50.50      3.83 o 
   3   3   5      172.50      207.01      5.49 o 
   4   3   5       63.87       67.55      2.63 o 
   5   3   5      141.31      170.13      5.17 o 
   6   3   5       92.27      105.05      4.19 o 
   7   3   5       13.03      190.93    319.00 o 
   8   3   5        0.00       33.95    303.85 o 
 -11   4   5       16.75       11.25      1.26 o 
 -10   4   5      164.56      153.52      4.70 o 
  -9   4   5      212.16      243.48      6.73 o 
  -8   4   5      210.18      237.99      5.66 o 
  -7   4   5      144.32      144.23      3.73 o 
  -6   4   5      103.00      117.89      2.83 o 
  -5   4   5       38.55       31.59      1.42 o 
  -4   4   5        0.01        1.46      0.68 o 
  -3   4   5       38.67       37.98      2.08 o 
  -2   4   5      130.74      136.41      6.09 o 
  -1   4   5       85.91       86.01      3.95 o 
   0   4   5       23.97       18.55      1.80 o 
   1   4   5      286.07      353.17     10.10 o 
   2   4   5       37.06       37.44      2.58 o 
   3   4   5        1.25        3.94      1.40 o 
   4   4   5        0.02        0.78      0.98 o 
   5   4   5       68.88       66.93      3.19 o 
   6   4   5      292.74      311.90      8.77 o 
   7   4   5       81.22       80.42      5.22 o 
   8   4   5       82.14       69.35      2.64 o 
 -11   5   5       69.65       76.97      2.70 o 
 -10   5   5      110.67      105.79      3.67 o 
  -9   5   5      135.43      141.54      4.60 o 
  -8   5   5       83.15       93.92      3.56 o 
  -7   5   5        1.47        1.53      0.62 o 
  -6   5   5       66.61       78.87      2.23 o 
  -5   5   5      246.15      312.63      6.24 o 
  -4   5   5      182.25      182.14      4.05 o 
  -3   5   5        1.36       -0.79      0.94 o 
  -2   5   5      332.71      397.27     12.23 o 
  -1   5   5      654.94      681.19     14.42 o 
   0   5   5      277.94      286.59      7.73 o 
   1   5   5       40.50       37.99      1.95 o 
   2   5   5       39.60       44.01      2.63 o 
   3   5   5      227.75      253.24      8.35 o 
   4   5   5       70.33       87.41      4.42 o 
   5   5   5       36.41       38.78      3.11 o 
   6   5   5        6.49        6.13      1.14 o 
   7   5   5       21.04       21.55      1.66 o 
 -11   6   5        4.98        8.60      1.30 o 
 -10   6   5        3.58        2.33      0.89 o 
  -9   6   5      129.36      130.26      4.20 o 
  -8   6   5      128.98      135.48      4.00 o 
  -7   6   5      232.84      210.51      4.69 o 
  -6   6   5        6.90        8.00      0.98 o 
  -5   6   5        3.93        6.45      0.81 o 
  -4   6   5       87.61      109.11      4.12 o 
  -3   6   5        4.69        7.88      1.11 o 
  -2   6   5       62.43       77.85      2.83 o 
  -1   6   5        7.86       12.21      1.12 o 
   0   6   5       49.19       68.02      2.81 o 
   1   6   5        0.79        2.04      0.85 o 
   2   6   5       68.30       59.51      2.60 o 
   3   6   5      157.18      135.39      4.17 o 
   4   6   5       35.64       37.82      2.27 o 
   5   6   5        9.91        9.42      1.47 o 
   6   6   5       14.22       10.23      1.48 o 
 -10   7   5        3.45        3.18      1.16 o 
  -9   7   5       17.33       14.27      1.72 o 
  -8   7   5      110.92       98.03      5.76 o 
  -7   7   5       86.80      102.03      6.70 o 
  -6   7   5      161.48      181.05      9.21 o 
  -5   7   5        0.11        1.31      0.83 o 
  -4   7   5        1.30        1.09      0.79 o 
  -3   7   5      530.34      560.43     10.81 o 
  -2   7   5      183.25      179.49      4.95 o 
  -1   7   5      129.43      124.89      4.22 o 
   0   7   5       73.64       92.20      3.48 o 
   1   7   5       18.16       16.71      1.66 o 
   2   7   5      128.52      125.24      3.92 o 
   3   7   5        0.35       -0.16      0.82 o 
   4   7   5        2.72        3.95      1.11 o 
   5   7   5       22.22       19.20      1.73 o 
 -10   8   5       24.52       18.50      2.75 o 
  -9   8   5        1.64       -0.36      3.27 o 
  -8   8   5        0.20       -0.14      1.20 o 
  -7   8   5       45.12       50.70      2.66 o 
  -6   8   5      115.26      142.17      4.97 o 
  -5   8   5        0.05       -0.53      0.78 o 
  -4   8   5      461.41      504.36     19.10 o 
  -3   8   5       28.96       45.07      2.12 o 
  -2   8   5      153.09      149.91      4.18 o 
  -1   8   5       61.44       62.97      3.51 o 
   0   8   5        8.39        9.07      1.51 o 
   1   8   5      156.43      154.26      4.99 o 
   2   8   5       24.41       25.27      1.99 o 
   3   8   5       16.52       18.22      1.69 o 
   4   8   5        5.28        6.05      1.12 o 
   5   8   5       14.51       11.36      1.89 o 
  -9   9   5       40.51       38.68      3.45 o 
  -8   9   5       18.19       22.62      2.49 o 
  -7   9   5       27.13       24.28      1.93 o 
  -6   9   5        0.74       -0.19      0.87 o 
  -5   9   5        0.11        0.04      0.79 o 
  -4   9   5       29.41       26.54      1.86 o 
  -3   9   5      110.79      112.93      3.63 o 
  -2   9   5      260.60      251.59      9.33 o 
  -1   9   5        0.03        0.30      0.92 o 
   0   9   5        1.62        3.95      1.15 o 
   1   9   5       33.99       38.49      2.70 o 
   2   9   5       13.13       15.86      1.82 o 
   3   9   5        0.22       -0.29      0.79 o 
  -8  10   5        0.63        0.15      1.33 o 
  -7  10   5       17.49       17.31      2.34 o 
  -6  10   5        0.44        0.04      0.86 o 
  -5  10   5        7.02        6.06      1.13 o 
  -4  10   5       86.92       68.78      3.21 o 
  -3  10   5        7.58        4.07      1.12 o 
  -2  10   5      114.15      114.63      3.96 o 
  -1  10   5       59.16       47.58      3.04 o 
   0  10   5        2.55        3.29      1.11 o 
   1  10   5       44.11       42.78      3.00 o 
   2  10   5        5.48        5.37      1.07 o 
  -7  11   5        6.04        0.95      3.01 o 
  -6  11   5        4.70        2.51      1.42 o 
  -5  11   5       14.34       11.19      2.10 o 
  -4  11   5       20.25       19.48      1.75 o 
  -3  11   5        2.29        3.48      1.01 o 
  -2  11   5        6.89        6.51      1.16 o 
  -1  11   5       45.17       32.25      2.81 o 
   0  11   5       11.37       11.20      1.33 o 
  -1 -11   6       19.90       18.62      3.01 o 
   0 -11   6       72.35       57.16      4.09 o 
   1 -11   6        0.05        2.45      1.59 o 
   2 -11   6       20.70       19.73      4.04 o 
   3 -11   6        0.72        2.37      2.68 o 
   4 -11   6        9.76        5.55      2.85 o 
   5 -11   6       20.61       13.66      9.90 o 
  -3 -10   6        6.93        5.11      1.59 o 
  -2 -10   6        0.07        1.44      1.35 o 
  -1 -10   6        5.13        6.31      1.86 o 
   0 -10   6        0.97       -1.27      2.06 o 
   1 -10   6      173.20      150.03      8.28 o 
   2 -10   6        2.69        2.23      1.58 o 
   3 -10   6        0.94        1.23      1.78 o 
   4 -10   6       24.58       23.96      2.52 o 
   5 -10   6       23.66       21.36      1.90 o 
   6 -10   6       18.16       13.74      4.72 o 
  -5  -9   6        7.24        5.42      3.01 o 
  -4  -9   6       54.38       46.58      2.96 o 
  -3  -9   6       23.47       29.05      2.50 o 
  -2  -9   6      130.40      152.15      7.26 o 
  -1  -9   6       42.66       37.83      3.81 o 
   0  -9   6      139.54      144.81      7.41 o 
   1  -9   6      263.53      281.68      8.89 o 
   2  -9   6       14.31       11.91      4.31 o 
   3  -9   6        1.80        2.73      1.35 o 
   4  -9   6      163.55      170.47      6.67 o 
   5  -9   6        5.85        6.71      2.12 o 
   6  -9   6        1.18        0.99      1.00 o 
   7  -9   6       27.30       24.20      1.80 o 
  -6  -8   6        0.17       -0.03      1.52 o 
  -5  -8   6       17.21       15.27      1.91 o 
  -4  -8   6        2.07        2.65      1.18 o 
  -3  -8   6       28.60       24.26      2.30 o 
  -2  -8   6       22.90       31.70      2.52 o 
  -1  -8   6       22.58       25.67      3.20 o 
   0  -8   6      212.97      202.51      7.09 o 
   1  -8   6      130.66      112.99      4.99 o 
   2  -8   6        0.02       -0.51      1.05 o 
   3  -8   6        6.48        7.27      3.03 o 
   4  -8   6      100.06      107.13      3.59 o 
   5  -8   6      174.79      169.89      4.72 o 
   6  -8   6       35.86       31.54      2.10 o 
   7  -8   6        6.92        6.38      1.31 o 
   8  -8   6        4.44        2.56      1.30 o 
  -7  -7   6        0.52       -0.26      1.32 o 
  -6  -7   6        2.62        0.82      1.62 o 
  -5  -7   6       25.07       25.35      3.53 o 
  -4  -7   6      195.43      220.30      6.99 o 
  -3  -7   6        0.03        2.53      1.97 o 
  -2  -7   6       12.51       12.34      1.63 o 
  -1  -7   6        0.25        1.04      1.31 o 
   0  -7   6        1.64        1.32      1.01 o 
   1  -7   6      138.76      142.75      4.42 o 
   2  -7   6       77.23       88.64      3.41 o 
   3  -7   6      893.09     1038.00     26.89 o 
   4  -7   6        9.19       14.60      1.50 o 
   5  -7   6        4.34        3.89      1.04 o 
   6  -7   6       14.62       16.05      1.61 o 
   7  -7   6        3.80        5.28      1.16 o 
   8  -7   6       12.63       11.34      4.32 o 
   9  -7   6       12.67        7.14      1.98 o 
  -8  -6   6       37.75       37.41      2.82 o 
  -7  -6   6        5.61        5.82      1.36 o 
  -6  -6   6        0.74        1.28      1.09 o 
  -5  -6   6      137.08      136.62      4.10 o 
  -4  -6   6       67.94       60.46      2.39 o 
  -3  -6   6      218.71      258.26      6.72 o 
  -2  -6   6      224.87      226.53      8.70 o 
  -1  -6   6      103.41       98.48      3.65 o 
   0  -6   6      374.67      403.45      9.91 o 
   1  -6   6        3.62        0.96      0.84 o 
   2  -6   6       66.20       68.81      2.91 o 
   3  -6   6      189.27      224.10      7.54 o 
   4  -6   6      400.12      424.93      9.00 o 
   5  -6   6      427.25      469.57      9.91 o 
   6  -6   6       66.70       67.48      2.89 o 
   7  -6   6        5.55        7.08      2.13 o 
   8  -6   6       15.18       12.32      1.41 o 
   9  -6   6        0.61        1.30      0.92 o 
  -8  -5   6       12.17       11.84      1.53 o 
  -7  -5   6        5.19        4.02      1.32 o 
  -6  -5   6      102.49      109.55      3.82 o 
  -5  -5   6      154.28      159.91      4.18 o 
  -4  -5   6      200.83      229.72      5.31 o 
  -3  -5   6      528.77      583.61     11.03 o 
  -2  -5   6       46.31       50.23      2.85 o 
  -1  -5   6        2.04        2.36      0.94 o 
   0  -5   6        6.49        7.15      0.97 o 
   1  -5   6        0.51        1.03      0.74 o 
   2  -5   6       15.81       15.23      1.53 o 
   3  -5   6       92.08       94.85      4.36 o 
   4  -5   6      746.34      876.17     16.54 o 
   5  -5   6       14.29       15.24      1.51 o 
   6  -5   6       56.58       54.26      2.18 o 
   7  -5   6        1.95        1.73      1.01 o 
   8  -5   6        8.59        9.32      1.29 o 
   9  -5   6        9.95        8.63      1.21 o 
  -9  -4   6       21.34       15.79      1.52 o 
  -8  -4   6        0.50       -0.09      1.03 o 
  -7  -4   6       48.37       46.90      2.72 o 
  -6  -4   6        6.19        3.01      1.03 o 
  -5  -4   6      100.67      105.87      3.19 o 
  -4  -4   6       15.85       14.75      1.16 o 
  -3  -4   6      262.24      269.28      5.16 o 
  -2  -4   6      145.74      154.60      4.15 o 
  -1  -4   6      270.10      302.89      6.76 o 
   0  -4   6       60.57       62.61      2.38 o 
   1  -4   6       43.37       53.69      2.47 o 
   2  -4   6        0.24        1.06      0.79 o 
   3  -4   6      116.59      106.68      3.42 o 
   4  -4   6       36.41       36.06      2.18 o 
   5  -4   6        0.25        1.08      0.69 o 
   6  -4   6      101.50      119.74      3.54 o 
   7  -4   6        0.02        0.13      0.88 o 
   8  -4   6      153.72      149.59      4.61 o 
   9  -4   6        2.70        3.01      1.07 o 
  -9  -3   6       53.08       51.53      2.86 o 
  -8  -3   6       91.67       95.93      3.72 o 
  -7  -3   6       49.90       44.33      2.67 o 
  -6  -3   6      143.37      162.71      4.85 o 
  -5  -3   6        0.24        2.13      0.79 o 
  -4  -3   6       65.46       59.42      2.00 o 
  -3  -3   6        2.50        4.35      0.70 o 
  -2  -3   6        0.71        1.92      0.64 o 
  -1  -3   6      197.44      201.57      5.29 o 
   0  -3   6      154.61      178.54      4.38 o 
   1  -3   6      628.93      652.95     13.82 o 
   2  -3   6     2524.56     3048.69     87.60 o 
   3  -3   6      868.87      936.16     22.68 o 
   4  -3   6       92.84      111.31      2.78 o 
   5  -3   6       20.04       19.54      1.96 o 
   6  -3   6        8.48       11.22      1.76 o 
   7  -3   6      224.89      208.91      6.59 o 
   8  -3   6        1.06       -0.25      1.55 o 
   9  -3   6        3.38        5.14      1.13 o 
 -10  -2   6       47.34       36.67      2.32 o 
  -9  -2   6       17.90       16.55      1.67 o 
  -8  -2   6        9.97       11.16      1.51 o 
  -7  -2   6       20.47       24.83      1.84 o 
  -6  -2   6        5.77        6.97      1.31 o 
  -5  -2   6      177.92      197.46      4.16 o 
  -4  -2   6      522.14      572.53      9.54 o 
  -3  -2   6       56.89       61.35      3.25 o 
  -2  -2   6        0.00        0.76      0.60 o 
  -1  -2   6     1057.19     1167.41     23.56 o 
   0  -2   6      285.52      343.49     10.57 o 
   1  -2   6      520.75      561.61     13.09 o 
   2  -2   6       31.93       36.33      2.63 o 
   3  -2   6      133.81      159.15      3.66 o 
   4  -2   6        0.70       -0.49      0.73 o 
   5  -2   6        1.30        0.14      0.66 o 
   6  -2   6        1.59        1.62      0.85 o 
   7  -2   6       21.70       16.40      2.00 o 
   8  -2   6        0.00        0.49      1.25 o 
   9  -2   6       47.76       41.24      4.35 o 
 -10  -1   6       25.07       21.16      3.00 o 
  -9  -1   6       68.34       61.17      2.86 o 
  -8  -1   6        2.76        1.86      0.98 o 
  -7  -1   6        1.60        1.78      0.88 o 
  -6  -1   6        0.31        0.53      0.70 o 
  -5  -1   6      603.46      714.67     11.60 o 
  -4  -1   6       63.28       77.02      2.16 o 
  -3  -1   6        0.01        1.05      0.55 o 
  -2  -1   6      591.40      674.74     12.48 o 
  -1  -1   6      720.58      574.42     28.58 o 
   0  -1   6      101.20      103.16      8.56 o 
   1  -1   6      640.54      695.47     15.77 o 
   2  -1   6      177.47      201.45      4.24 o 
   3  -1   6        0.00        0.68      0.64 o 
   4  -1   6       44.00       43.78      1.69 o 
   5  -1   6        3.07        2.04      0.95 o 
   6  -1   6      506.24      545.50     13.40 o 
   7  -1   6      162.25      155.77      5.47 o 
   8  -1   6        5.74        8.19      1.46 o 
   9  -1   6        2.89        0.79      0.97 o 
 -11   0   6        6.24        3.96      1.89 o 
 -10   0   6       40.37       39.52      2.25 o 
  -9   0   6      316.74      317.24      8.21 o 
  -8   0   6       79.26       92.66      3.16 o 
  -7   0   6      325.34      356.78      7.74 o 
  -6   0   6       15.02       13.40      1.22 o 
  -5   0   6      521.81      583.63      9.10 o 
  -4   0   6     1386.16     1513.96     21.62 o 
  -3   0   6      144.19      149.85      3.69 o 
  -2   0   6      358.58      367.33      9.47 o 
   0   0   6       31.20       23.25      2.24 o 
   1   0   6       21.33       16.39      3.20 o 
   2   0   6      203.59      231.48      4.73 o 
   3   0   6       64.34       50.71      1.73 o 
   4   0   6       70.59       86.26      3.02 o 
   5   0   6      243.87      254.35      6.33 o 
   6   0   6       93.01       97.70      3.41 o 
   7   0   6        2.11        1.12      1.00 o 
   8   0   6      149.71      140.62      4.56 o 
   9   0   6        2.03       18.22    264.08 o 
 -11   1   6        0.22        0.50      1.25 o 
 -10   1   6       81.71       72.91      3.04 o 
  -9   1   6       39.41       44.67      2.19 o 
  -8   1   6      242.71      274.32      6.38 o 
  -7   1   6       78.55       79.44      2.81 o 
  -6   1   6        1.84        1.35      0.63 o 
  -5   1   6      137.26      168.76      4.04 o 
  -4   1   6        5.52       10.27      0.78 o 
  -3   1   6       94.07      112.21      2.88 o 
  -2   1   6        0.01       -0.08      1.07 o 
   0   1   6     1422.16     1624.50     45.45 o 
   1   1   6      123.44      153.41      6.21 o 
   2   1   6       40.44       40.19      2.19 o 
   3   1   6        7.83        5.40      1.28 o 
   4   1   6        2.80        4.66      1.88 o 
   5   1   6      688.17      779.34     15.79 o 
   6   1   6       34.17       32.87      2.07 o 
   7   1   6       15.53       16.41      1.50 o 
   8   1   6       22.89       19.89      2.29 o 
 -11   2   6       16.95       19.26      2.00 o 
 -10   2   6        6.01        6.08      2.02 o 
  -9   2   6        7.71        6.95      1.30 o 
  -8   2   6        5.27        7.29      1.00 o 
  -7   2   6        0.37        0.41      0.71 o 
  -6   2   6       49.84       55.00      1.72 o 
  -5   2   6        6.32        6.76      0.72 o 
  -4   2   6       30.45       21.77      1.62 o 
  -3   2   6       18.33       19.05      1.86 o 
  -2   2   6       22.21       21.40      2.54 o 
  -1   2   6       36.17       29.09      2.12 o 
   0   2   6       38.64       49.62      3.76 o 
   3   2   6      194.66      245.46      5.97 o 
   4   2   6      388.12      410.67      9.09 o 
   5   2   6      175.70      184.63      5.10 o 
   6   2   6       27.52       30.68      2.00 o 
   7   2   6        0.29        1.02      1.28 o 
   8   2   6        0.41       61.80    295.60 o 
 -11   3   6        0.42        1.33      1.04 o 
 -10   3   6       12.80       13.22      1.87 o 
  -9   3   6      127.02      134.75      4.51 o 
  -8   3   6        3.33        4.24      0.89 o 
  -7   3   6       19.34       19.91      1.35 o 
  -6   3   6       27.24       33.75      1.56 o 
  -5   3   6       12.62       16.35      1.41 o 
  -4   3   6       24.46       19.74      1.40 o 
  -3   3   6      380.13      332.87      7.96 o 
  -2   3   6        1.78       -0.33      0.82 o 
  -1   3   6       26.49       26.57      2.65 o 
   0   3   6       15.68       13.76      1.48 o 
   2   3   6      224.87      255.35      9.35 o 
   3   3   6       98.41      100.16      4.02 o 
   4   3   6      301.15      339.81      9.70 o 
   5   3   6       97.37      103.63      4.15 o 
   6   3   6       10.28        7.19      1.40 o 
   7   3   6      103.62     -104.61    333.10 o 
   8   3   6        7.12        4.30      1.55 o 
 -11   4   6       10.82       10.66      1.46 o 
 -10   4   6        3.30        2.76      1.05 o 
  -9   4   6       53.65       48.28      2.68 o 
  -8   4   6       16.23       22.78      1.73 o 
  -7   4   6       10.71        7.14      0.90 o 
  -6   4   6       58.41       69.88      2.17 o 
  -5   4   6      318.56      359.68      6.40 o 
  -4   4   6       21.60       21.82      1.60 o 
  -3   4   6        8.17        8.47      1.71 o 
  -2   4   6        0.15       -0.84      1.11 o 
  -1   4   6        0.65        0.81      1.00 o 
   0   4   6       22.07       22.22      1.73 o 
   1   4   6       73.04       82.49      3.77 o 
   2   4   6       52.13       57.07      3.80 o 
   3   4   6       17.71       16.43      4.91 o 
   4   4   6        4.46        2.61      1.19 o 
   5   4   6       74.41       75.82      4.12 o 
   6   4   6        7.60        9.69      1.49 o 
   7   4   6        8.07        9.85      1.61 o 
 -11   5   6       42.43       46.67      2.37 o 
 -10   5   6        5.12        4.32      1.03 o 
  -9   5   6        4.01        4.33      1.06 o 
  -8   5   6       40.20       36.35      2.15 o 
  -7   5   6       59.36       64.02      2.07 o 
  -6   5   6       99.86      116.54      2.99 o 
  -5   5   6       81.71       93.62      2.73 o 
  -4   5   6       11.77       18.02      1.58 o 
  -3   5   6      292.58      324.30     12.44 o 
  -2   5   6      697.28      739.23     18.58 o 
  -1   5   6      181.59      183.47      4.97 o 
   0   5   6       19.15       19.52      1.48 o 
   1   5   6      160.26      173.72      5.07 o 
   2   5   6        3.52        2.77      1.18 o 
   3   5   6      218.59      245.87      9.53 o 
   4   5   6       19.16       20.76      2.42 o 
   5   5   6       42.25       40.08      3.69 o 
   6   5   6        8.63        7.92      1.40 o 
 -10   6   6        6.96        6.19      1.61 o 
  -9   6   6       83.54       72.11      2.90 o 
  -8   6   6       99.50       87.58      3.07 o 
  -7   6   6       35.04       39.10      1.80 o 
  -6   6   6        0.04        0.70      0.68 o 
  -5   6   6       23.38       27.24      1.78 o 
  -4   6   6      556.79      631.49     16.18 o 
  -3   6   6        2.86        2.35      1.22 o 
  -2   6   6      578.21      635.52     15.65 o 
  -1   6   6      273.25      298.80      7.10 o 
   0   6   6       58.61       61.99      2.78 o 
   1   6   6        8.11       14.05      1.38 o 
   2   6   6       12.04        7.72      1.19 o 
   3   6   6       19.08       17.61      1.70 o 
   4   6   6        3.00        4.58      1.10 o 
   5   6   6       24.38       25.70      2.06 o 
   6   6   6        7.61        6.36      1.24 o 
 -10   7   6        2.61        6.01      1.22 o 
  -9   7   6        5.10        5.40      1.31 o 
  -8   7   6       32.50       32.64      3.28 o 
  -7   7   6       13.22       11.33      1.36 o 
  -6   7   6      414.48      439.61     17.12 o 
  -5   7   6      176.53      200.26      7.14 o 
  -4   7   6      308.23      347.76      9.06 o 
  -3   7   6      188.22      199.54      5.46 o 
  -2   7   6      382.52      429.14     10.80 o 
  -1   7   6        6.48        9.25      1.23 o 
   0   7   6        3.98        3.25      1.01 o 
   1   7   6        3.81        2.60      1.04 o 
   2   7   6       69.36       80.95      3.07 o 
   3   7   6      186.34      197.80      5.59 o 
   4   7   6       29.33       28.30      2.12 o 
   5   7   6        0.35       -0.30      0.89 o 
 -10   8   6       16.45       15.74      2.67 o 
  -9   8   6       27.02       22.17      2.75 o 
  -8   8   6        1.59        0.65      1.12 o 
  -7   8   6        4.47        2.77      1.01 o 
  -6   8   6        0.24       -0.80      0.87 o 
  -5   8   6        1.65        2.09      0.95 o 
  -4   8   6      163.57      182.12      5.55 o 
  -3   8   6      251.68      279.55     10.28 o 
  -2   8   6      151.15      156.45      4.28 o 
  -1   8   6       65.55       69.00      3.09 o 
   0   8   6        4.17        3.35      1.20 o 
   1   8   6       57.85       63.67      2.97 o 
   2   8   6        2.68        5.47      1.16 o 
   3   8   6        0.01        0.31      0.94 o 
   4   8   6        5.21        3.39      1.08 o 
  -9   9   6       10.70        9.63      1.89 o 
  -8   9   6        1.11        1.21      1.30 o 
  -7   9   6       36.01       36.85      2.13 o 
  -6   9   6        8.17        8.54      2.29 o 
  -5   9   6       55.68       64.56      4.77 o 
  -4   9   6       15.88       16.92      1.58 o 
  -3   9   6      217.78      193.75      5.00 o 
  -2   9   6       71.13       64.21      2.45 o 
  -1   9   6       26.59       24.92      2.78 o 
   0   9   6        6.25        6.53      1.49 o 
   1   9   6        8.74       11.15      1.90 o 
   2   9   6       26.29       23.27      2.09 o 
   3   9   6        0.21        0.80      1.05 o 
  -8  10   6       12.59        4.04      3.27 o 
  -7  10   6        1.25        0.83      0.82 o 
  -6  10   6        6.93        4.95      1.69 o 
  -5  10   6        0.05        0.62      0.89 o 
  -4  10   6        0.62        0.42      0.97 o 
  -3  10   6        0.04        0.78      0.97 o 
  -2  10   6       38.62       25.71      2.02 o 
  -1  10   6      155.76      127.56      5.14 o 
   0  10   6        5.20        9.11      1.48 o 
   1  10   6        0.14        0.01      0.95 o 
  -6  11   6        3.08        0.24      1.12 o 
  -5  11   6        0.04       -0.12      0.91 o 
  -4  11   6        7.86        7.00      1.39 o 
  -3  11   6        3.85        4.04      1.78 o 
  -2  11   6       15.42        7.61      2.07 o 
   0 -11   7       20.26       13.17      2.58 o 
   1 -11   7        1.45        0.95      1.89 o 
   2 -11   7       23.54       17.85      2.12 o 
   3 -11   7        8.11        1.55      1.98 o 
  -2 -10   7        3.85        0.93      1.56 o 
  -1 -10   7       22.30       22.16      2.85 o 
   0 -10   7        0.13       -0.20      1.68 o 
   1 -10   7      125.63      110.05      5.26 o 
   2 -10   7        0.01       -1.05      1.87 o 
   3 -10   7       11.15        7.49      2.33 o 
   4 -10   7       11.69       13.93      1.95 o 
   5 -10   7        5.89        4.74      1.32 o 
  -4  -9   7       16.64       16.17      3.79 o 
  -3  -9   7       17.83       15.89      2.54 o 
  -2  -9   7        0.87       -0.17      1.42 o 
  -1  -9   7       20.30       17.60      2.01 o 
   0  -9   7       21.60       26.36      3.45 o 
   1  -9   7        4.92        5.12      1.57 o 
   2  -9   7        0.46       -0.75      1.80 o 
   3  -9   7       34.39       31.39      2.40 o 
   4  -9   7       83.56       83.48      3.50 o 
   5  -9   7        2.20        2.70      1.08 o 
   6  -9   7        6.56        3.79      1.91 o 
  -5  -8   7        3.98        4.39      2.05 o 
  -4  -8   7        2.95        3.09      1.48 o 
  -3  -8   7       42.13       42.60      3.18 o 
  -2  -8   7       98.09       90.83      3.83 o 
  -1  -8   7        7.07        9.19      2.08 o 
   0  -8   7      176.98      164.78      6.34 o 
   1  -8   7        6.54        5.96      1.38 o 
   2  -8   7        0.83        2.46      1.28 o 
   3  -8   7       40.75       45.70      5.64 o 
   4  -8   7      294.19      311.30      8.10 o 
   5  -8   7        1.61        2.65      1.10 o 
   6  -8   7        1.46       -0.99      0.99 o 
   7  -8   7       13.44        7.45      3.03 o 
  -6  -7   7        6.68        5.32      1.52 o 
  -5  -7   7       19.92       17.37      2.12 o 
  -4  -7   7       41.29       41.58      2.49 o 
  -3  -7   7        2.90        3.05      1.20 o 
  -2  -7   7        9.90       10.22      1.53 o 
  -1  -7   7       10.82        7.97      1.89 o 
   0  -7   7        0.14        0.65      1.03 o 
   1  -7   7       44.10       45.03      2.59 o 
   2  -7   7       66.77       85.65      4.97 o 
   3  -7   7       36.66       35.82     11.75 o 
   4  -7   7       19.31       16.36      4.28 o 
   5  -7   7        0.83        0.59      1.25 o 
   6  -7   7        5.68        5.60      1.82 o 
   7  -7   7        3.01        3.25      1.41 o 
   8  -7   7        2.64        2.06      1.34 o 
  -7  -6   7       19.62       15.63      1.65 o 
  -6  -6   7       34.60       28.75      2.03 o 
  -5  -6   7       26.42       19.52      1.45 o 
  -4  -6   7       20.99       26.98      1.92 o 
  -3  -6   7       28.39       36.36      2.50 o 
  -2  -6   7       45.40       48.75      2.77 o 
  -1  -6   7      207.85      214.41      6.07 o 
   0  -6   7       77.43       80.59      3.00 o 
   1  -6   7       20.55       21.17      1.71 o 
   2  -6   7      138.59      170.78      6.39 o 
   3  -6   7      103.95      107.79      4.03 o 
   4  -6   7      490.39      555.58     12.85 o 
   5  -6   7        5.62        6.69      1.23 o 
   6  -6   7       18.10       21.99      2.07 o 
   7  -6   7       15.13        7.00      2.34 o 
   8  -6   7       20.96       22.22      4.35 o 
  -8  -5   7       91.92       84.88      3.43 o 
  -7  -5   7       12.13       12.43      1.52 o 
  -6  -5   7        0.30       -0.31      0.91 o 
  -5  -5   7      242.97      251.48      5.70 o 
  -4  -5   7      204.97      216.85      5.32 o 
  -3  -5   7        2.55        4.08      0.83 o 
  -2  -5   7       10.53        7.62      1.30 o 
  -1  -5   7       60.71       58.33      2.82 o 
   0  -5   7        7.82        6.30      1.10 o 
   1  -5   7       36.79       31.35      1.97 o 
   2  -5   7       29.78       30.74      2.10 o 
   3  -5   7      280.37      304.46      9.79 o 
   4  -5   7      110.48      133.53      4.65 o 
   5  -5   7      628.83      697.99     15.63 o 
   6  -5   7       80.32       89.10      4.37 o 
   7  -5   7       37.78       41.84      2.34 o 
   8  -5   7       17.76       18.61      1.97 o 
  -9  -4   7       16.45       14.01      1.61 o 
  -8  -4   7        9.44        6.37      1.16 o 
  -7  -4   7       28.08       31.16      2.60 o 
  -6  -4   7       46.47       44.67      2.41 o 
  -5  -4   7      646.63      672.59     12.62 o 
  -4  -4   7        2.94        5.02      0.87 o 
  -3  -4   7      406.18      467.90      9.00 o 
  -2  -4   7       86.06      105.26      3.13 o 
  -1  -4   7       81.90       83.61      2.95 o 
   0  -4   7        1.68        2.53      0.91 o 
   1  -4   7       37.42       43.51      2.17 o 
   2  -4   7       26.63       33.01      2.33 o 
   3  -4   7      597.76      664.18     18.33 o 
   4  -4   7        1.15        1.48      0.81 o 
   5  -4   7        7.86        6.69      1.40 o 
   6  -4   7       82.28       85.80      2.99 o 
   7  -4   7       59.01       65.53      2.98 o 
   8  -4   7        3.95        3.55      1.04 o 
   9  -4   7        2.30        4.90      2.15 o 
  -9  -3   7       50.71       44.38      2.35 o 
  -8  -3   7        1.47        2.52      1.00 o 
  -7  -3   7       35.37       33.45      2.28 o 
  -6  -3   7        0.21       -0.07      0.82 o 
  -5  -3   7      276.88      311.03      5.97 o 
  -4  -3   7      471.35      531.34     11.83 o 
  -3  -3   7      286.56      323.82      6.25 o 
  -2  -3   7       84.81       90.68      3.12 o 
  -1  -3   7      554.71      600.33     17.09 o 
   0  -3   7       44.06       45.87      2.20 o 
   1  -3   7        7.09        7.12      1.35 o 
   2  -3   7        3.21        2.53      0.87 o 
   3  -3   7      634.03      702.30     12.37 o 
   4  -3   7       12.48        9.86      1.17 o 
   5  -3   7       88.81      115.06      4.32 o 
   6  -3   7      139.84      141.78      5.63 o 
   7  -3   7        0.04        0.74      0.87 o 
   8  -3   7        5.04        6.58      3.35 o 
   9  -3   7        0.10       -0.12      0.90 o 
 -10  -2   7       19.72       16.75      1.67 o 
  -9  -2   7      122.10      109.50      4.41 o 
  -8  -2   7        2.58        1.56      0.94 o 
  -7  -2   7      166.57      172.96      6.04 o 
  -6  -2   7      418.80      441.63      8.77 o 
  -5  -2   7       22.06       30.46      1.49 o 
  -4  -2   7        1.61        2.58      0.67 o 
  -3  -2   7      127.04      137.24      3.33 o 
  -2  -2   7       55.11       72.45      2.45 o 
  -1  -2   7       12.83        8.62      1.20 o 
   0  -2   7      113.31      139.15      3.87 o 
   1  -2   7       35.75       33.35      1.76 o 
   2  -2   7       14.27       23.59      1.63 o 
   3  -2   7      106.78      102.18      2.93 o 
   4  -2   7      121.62      122.44      3.32 o 
   5  -2   7       33.62       38.19      2.20 o 
   6  -2   7      128.99      144.90      5.03 o 
   7  -2   7        8.84        9.90      2.06 o 
   8  -2   7       19.20       12.52      2.84 o 
   9  -2   7       36.11       28.81      2.13 o 
 -10  -1   7        3.19        2.10      0.94 o 
  -9  -1   7       21.35       21.22      1.81 o 
  -8  -1   7       70.10       74.25      2.64 o 
  -7  -1   7       16.73       24.04      1.65 o 
  -6  -1   7      127.23      141.78      3.21 o 
  -5  -1   7      112.33      153.23      3.34 o 
  -4  -1   7       40.28       45.36      1.67 o 
  -3  -1   7        3.15        1.99      0.68 o 
  -2  -1   7        1.72        4.59      1.07 o 
  -1  -1   7      150.54      183.17      4.61 o 
   0  -1   7      143.38      163.96      4.24 o 
   1  -1   7       83.12       98.60      4.14 o 
   2  -1   7       44.68       46.74      1.92 o 
   3  -1   7       94.61       97.83      2.61 o 
   4  -1   7      296.27      324.46      6.58 o 
   5  -1   7      294.12      302.29      8.39 o 
   6  -1   7        5.99        8.50      2.05 o 
   7  -1   7       51.50       47.15      2.67 o 
   8  -1   7        1.37        4.88      2.23 o 
 -10   0   7        3.27        2.58      1.00 o 
  -9   0   7        2.62        2.76      0.97 o 
  -8   0   7       15.75       16.51      1.50 o 
  -7   0   7       17.07       17.08      1.34 o 
  -6   0   7       24.58       25.72      1.41 o 
  -5   0   7      170.51      174.96      3.61 o 
  -4   0   7       57.83       59.92      1.95 o 
  -3   0   7      239.56      258.07      5.77 o 
  -2   0   7      240.51      249.96      5.58 o 
  -1   0   7       19.99       16.08      1.33 o 
   0   0   7      306.86      333.08      7.65 o 
   1   0   7        1.29        2.48      0.86 o 
   2   0   7      142.14      162.06      3.83 o 
   3   0   7      118.52      108.09      3.50 o 
   4   0   7      231.96      252.74      6.46 o 
   5   0   7        1.16        1.30      0.95 o 
   6   0   7       15.53       14.00      2.54 o 
   7   0   7       16.21       10.75      1.47 o 
   8   0   7       11.83       13.50      2.41 o 
 -10   1   7        0.00       -0.66      1.24 o 
  -9   1   7       39.81       42.12      2.15 o 
  -8   1   7       77.03       86.51      3.07 o 
  -7   1   7       18.11       26.41      1.68 o 
  -6   1   7        9.96       11.78      1.01 o 
  -5   1   7      340.54      386.24      7.81 o 
  -4   1   7       56.88       76.02      2.36 o 
  -3   1   7      154.84      176.54      4.38 o 
  -2   1   7        4.45        4.76      0.91 o 
  -1   1   7      789.21      897.12     22.47 o 
   0   1   7       52.62       70.33      4.44 o 
   1   1   7        5.58        2.60      1.21 o 
   2   1   7       24.11       10.95      9.47 o 
   3   1   7        2.33        2.30      0.86 o 
   4   1   7      296.68      355.69      8.28 o 
   5   1   7       98.09      108.56      3.74 o 
   6   1   7      143.11      148.09      4.37 o 
   7   1   7       40.29       50.04      2.91 o 
   8   1   7       10.06        4.33    125.43 o 
 -10   2   7        0.00       -1.55      3.44 o 
  -9   2   7       12.95       14.13      1.57 o 
  -8   2   7       78.22       74.74      2.84 o 
  -7   2   7       26.63       28.20      1.56 o 
  -6   2   7        5.94        8.64      0.95 o 
  -5   2   7       89.43       90.30      2.52 o 
  -4   2   7       51.26       47.66      1.92 o 
  -3   2   7      118.91      145.62      4.05 o 
  -2   2   7      190.16      215.26      5.74 o 
  -1   2   7        6.68        3.75      1.00 o 
   0   2   7      247.93      252.54      8.28 o 
   1   2   7        0.46        0.79      1.65 o 
   2   2   7        0.43        1.01      2.06 o 
   3   2   7        9.64        8.36      3.46 o 
   4   2   7       20.43       25.26      2.33 o 
   5   2   7       19.98       24.37      3.40 o 
   6   2   7        1.04        1.34      1.19 o 
   7   2   7       20.18       17.78      3.12 o 
 -11   3   7       26.59       25.39      2.17 o 
 -10   3   7      131.83      113.25      4.61 o 
  -9   3   7        3.27        5.03      1.04 o 
  -8   3   7       21.36       19.68      1.59 o 
  -7   3   7       51.55       43.68      1.84 o 
  -6   3   7       27.65       40.22      1.74 o 
  -5   3   7      110.79      118.80      2.96 o 
  -4   3   7      282.41      281.76      6.27 o 
  -3   3   7      275.14      265.91      6.85 o 
  -2   3   7       12.53        9.70      1.18 o 
  -1   3   7      156.74      142.48      5.80 o 
   0   3   7       65.84       54.10      3.48 o 
   2   3   7        4.38        3.77      2.37 o 
   3   3   7        0.22        0.96      1.28 o 
   4   3   7       14.18        9.75      3.19 o 
   5   3   7       17.06       10.51      3.05 o 
   6   3   7        1.73        2.81      1.25 o 
   7   3   7        0.29        0.30      1.18 o 
 -10   4   7        0.26       -0.01      0.90 o 
  -9   4   7      190.46      184.95      5.40 o 
  -8   4   7      342.99      338.97      6.91 o 
  -7   4   7       75.97       84.36      2.47 o 
  -6   4   7      192.59      200.80      4.26 o 
  -5   4   7       23.05       20.95      1.62 o 
  -4   4   7        0.07        0.73      0.76 o 
  -3   4   7      130.89      151.60      7.14 o 
  -2   4   7        7.53        2.75      1.37 o 
  -1   4   7       41.89       49.62      2.71 o 
   0   4   7       87.86       81.97      3.66 o 
   1   4   7       30.36       32.04      2.91 o 
   2   4   7       15.88       15.24      2.36 o 
   3   4   7       11.71        9.46      3.73 o 
   4   4   7        0.97       -0.69      2.19 o 
   5   4   7        6.59        5.67      3.29 o 
   6   4   7        0.00        1.82      1.42 o 
 -10   5   7        0.34        1.08      0.83 o 
  -9   5   7       89.24       87.92      3.57 o 
  -8   5   7        2.03        1.48      0.91 o 
  -7   5   7       24.80       18.55      1.32 o 
  -6   5   7        4.54        2.60      0.78 o 
  -5   5   7       59.70       62.46      2.68 o 
  -4   5   7      283.94      286.96      8.26 o 
  -3   5   7      240.17      247.16     17.75 o 
  -2   5   7      147.87      164.29      5.83 o 
  -1   5   7       25.67       29.98      3.61 o 
   0   5   7       10.51        9.32      1.11 o 
   1   5   7       26.46       16.64      1.61 o 
   2   5   7        3.94        4.79      1.15 o 
   3   5   7      116.84      114.93      4.43 o 
   4   5   7        9.64       10.93      1.61 o 
   5   5   7        0.83        1.11      1.00 o 
   6   5   7        3.60        3.05      1.21 o 
 -10   6   7       20.32       16.73      2.59 o 
  -9   6   7      129.28      100.05      6.15 o 
  -8   6   7       32.70       42.80      3.88 o 
  -7   6   7       31.59       31.61      2.09 o 
  -6   6   7       36.01       31.56      2.27 o 
  -5   6   7      129.99      128.73      7.91 o 
  -4   6   7        6.02        7.15      1.28 o 
  -3   6   7      609.60      669.03     19.38 o 
  -2   6   7      151.70      178.74      8.71 o 
  -1   6   7       12.49       14.52      1.37 o 
   0   6   7       34.38       42.49      2.42 o 
   1   6   7       26.92       18.52      1.70 o 
   2   6   7       43.93       37.71      2.31 o 
   3   6   7       44.60       42.65      2.96 o 
   4   6   7       13.93       12.94      1.39 o 
   5   6   7       39.70       34.79      2.45 o 
  -9   7   7       19.23       22.05      2.57 o 
  -8   7   7       10.33       14.13      1.91 o 
  -7   7   7        0.27        0.44      1.08 o 
  -6   7   7       39.42       41.93      2.46 o 
  -5   7   7        7.33        7.94      1.33 o 
  -4   7   7        8.12        9.30      1.33 o 
  -3   7   7        4.79        5.61      1.54 o 
  -2   7   7      139.76      154.98      5.40 o 
  -1   7   7        0.96        1.78      0.95 o 
   0   7   7       23.89       20.22      1.94 o 
   1   7   7       11.90       12.69      2.18 o 
   2   7   7        6.13        8.14      1.28 o 
   3   7   7       19.35       18.27      1.65 o 
   4   7   7        3.67        3.59      1.02 o 
  -9   8   7        1.51        0.65      1.28 o 
  -8   8   7        2.65        2.71      2.00 o 
  -7   8   7        3.84        4.23      1.58 o 
  -6   8   7        0.00        0.06      0.83 o 
  -5   8   7       24.28       24.67      1.95 o 
  -4   8   7      105.62      109.90      4.55 o 
  -3   8   7      264.67      282.69     10.07 o 
  -2   8   7       41.49       34.48      1.98 o 
  -1   8   7        0.03        1.40      1.07 o 
   0   8   7        9.68       11.71      1.54 o 
   1   8   7        0.03        1.30      1.03 o 
   2   8   7       78.41       69.86      3.20 o 
   3   8   7        3.04        1.54      0.94 o 
  -8   9   7       34.93       34.82      3.27 o 
  -7   9   7        7.83        9.54      1.44 o 
  -6   9   7       27.75       27.20      2.98 o 
  -5   9   7       17.25       17.27      1.79 o 
  -4   9   7        2.53        1.21      1.35 o 
  -3   9   7        0.42       -0.89      1.06 o 
  -2   9   7        0.01        0.29      0.85 o 
  -1   9   7       85.37       82.18      4.35 o 
   0   9   7        7.16        6.53      1.44 o 
   1   9   7        1.82        0.89      1.19 o 
   2   9   7        1.39       -0.26      2.15 o 
  -7  10   7        0.22       -0.34      3.27 o 
  -6  10   7       22.45       22.08      1.70 o 
  -5  10   7        0.05        1.38      0.85 o 
  -4  10   7       16.49       18.30      1.71 o 
  -3  10   7        3.74        0.67      1.46 o 
  -2  10   7       30.83       22.79      3.57 o 
  -1  10   7        0.01       -0.83      1.33 o 
  -1 -10   8       59.34       60.83      9.10 o 
   0 -10   8       12.76        7.79      2.18 o 
   1 -10   8        0.14        1.83      1.68 o 
   2 -10   8        1.94        5.43      1.96 o 
   3 -10   8        8.75        4.96      3.57 o 
   4 -10   8        2.64        1.37      2.41 o 
  -3  -9   8        1.86       -0.02      2.24 o 
  -2  -9   8        0.98        2.05      1.47 o 
  -1  -9   8       40.56       33.59      2.85 o 
   0  -9   8       51.53       39.94      3.91 o 
   1  -9   8       16.95       11.18      2.19 o 
   2  -9   8       71.53       64.93      3.36 o 
   3  -9   8        3.53        5.46      1.22 o 
   4  -9   8        2.82        1.74      1.08 o 
   5  -9   8        1.29        1.71      1.08 o 
  -5  -8   8       11.52       10.92      3.53 o 
  -4  -8   8       33.34       39.78      4.49 o 
  -3  -8   8       85.45       79.42      4.48 o 
  -2  -8   8        7.94        7.73      1.49 o 
  -1  -8   8        1.05        2.12      1.32 o 
   0  -8   8       46.69       47.20      3.50 o 
   1  -8   8       97.86       83.20      3.48 o 
   2  -8   8        4.21        4.45      1.56 o 
   3  -8   8       12.60        9.33      2.73 o 
   4  -8   8       37.25       39.41      3.20 o 
   5  -8   8        2.55        3.35      1.15 o 
   6  -8   8        0.76        0.65      1.03 o 
  -6  -7   8       19.34       18.50      4.22 o 
  -5  -7   8        0.00        0.39      2.17 o 
  -4  -7   8        4.00        3.86      1.31 o 
  -3  -7   8       44.00       53.52      2.98 o 
  -2  -7   8       45.29       40.22      3.61 o 
  -1  -7   8        0.86        0.35      1.13 o 
   0  -7   8        9.76        9.12      1.71 o 
   1  -7   8        9.04        6.21      1.30 o 
   2  -7   8       18.38       13.63      3.04 o 
   3  -7   8       47.90       50.80      4.83 o 
   4  -7   8       50.10       53.60      2.92 o 
   5  -7   8        0.10       -0.10      1.06 o 
   6  -7   8       10.78       10.03      2.37 o 
   7  -7   8        1.73        1.15      1.37 o 
  -7  -6   8        0.75        0.17      2.75 o 
  -6  -6   8        3.40        1.70      1.05 o 
  -5  -6   8        0.17        0.23      1.12 o 
  -4  -6   8        9.87        7.77      1.48 o 
  -3  -6   8       10.65        9.01      1.48 o 
  -2  -6   8       28.55       31.67      2.44 o 
  -1  -6   8      129.61      118.64      4.35 o 
   0  -6   8      511.16      505.64     10.47 o 
   1  -6   8        5.38        7.83      1.23 o 
   2  -6   8       87.14       96.07      4.05 o 
   3  -6   8      145.91      165.37      5.34 o 
   4  -6   8       39.27       39.37      2.67 o 
   5  -6   8       10.29        8.77      3.69 o 
   6  -6   8        3.45        1.37      1.17 o 
   7  -6   8        5.53        7.32      1.60 o 
  -7  -5   8       55.62       48.02      2.70 o 
  -6  -5   8        0.12        0.05      0.92 o 
  -5  -5   8       53.17       63.21      2.71 o 
  -4  -5   8       25.73       21.48      1.72 o 
  -3  -5   8      182.09      190.16      5.50 o 
  -2  -5   8      105.21      102.60      4.01 o 
  -1  -5   8       50.12       61.84      3.73 o 
   0  -5   8        3.86        4.09      1.12 o 
   1  -5   8      190.01      209.73      5.37 o 
   2  -5   8       52.43       52.29      3.17 o 
   3  -5   8      200.23      258.57      7.21 o 
   4  -5   8       83.70       90.92      6.64 o 
   5  -5   8        0.51        0.59      1.07 o 
   6  -5   8        0.41        0.55      1.05 o 
   7  -5   8        2.87        1.05      1.03 o 
   8  -5   8       11.85       10.49      2.58 o 
  -8  -4   8        2.48        2.26      0.95 o 
  -7  -4   8        0.75        2.03      0.93 o 
  -6  -4   8       10.95       10.48      1.26 o 
  -5  -4   8        1.74        1.53      0.78 o 
  -4  -4   8       42.53       49.30      2.09 o 
  -3  -4   8      118.86      117.90      3.24 o 
  -2  -4   8       79.25       77.94      4.68 o 
  -1  -4   8      166.15      174.29      4.78 o 
   0  -4   8       21.61       28.61      1.94 o 
   1  -4   8      142.20      158.48      4.49 o 
   2  -4   8       58.84       72.74      2.99 o 
   3  -4   8      543.36      627.13     17.55 o 
   4  -4   8      568.35      631.49     18.26 o 
   5  -4   8       71.39       60.10      2.53 o 
   6  -4   8      165.39      162.78      4.91 o 
   7  -4   8        2.13        0.85      1.01 o 
   8  -4   8       18.15       11.58      1.56 o 
  -9  -3   8        0.32        1.73      0.95 o 
  -8  -3   8       13.28       11.02      1.28 o 
  -7  -3   8       19.43       20.41      1.60 o 
  -6  -3   8      297.71      320.90      6.38 o 
  -5  -3   8      490.85      509.95      9.05 o 
  -4  -3   8        4.31        3.74      0.81 o 
  -3  -3   8       40.86       50.36      2.42 o 
  -2  -3   8        6.72        7.61      1.39 o 
  -1  -3   8      128.17      147.32      4.30 o 
   0  -3   8        0.02       -0.24      0.82 o 
   1  -3   8        6.45        5.85      1.02 o 
   2  -3   8      199.16      229.00      5.85 o 
   3  -3   8       66.15       72.31      3.23 o 
   4  -3   8        6.28        7.47      1.04 o 
   5  -3   8      153.52      148.74      3.89 o 
   6  -3   8       10.32       10.68      2.39 o 
   7  -3   8       27.90       27.09      2.38 o 
   8  -3   8        0.01        2.32      2.06 o 
  -9  -2   8       24.25       19.81      1.64 o 
  -8  -2   8       15.81       14.22      1.49 o 
  -7  -2   8        8.94       11.57      1.16 o 
  -6  -2   8      186.57      222.80      4.74 o 
  -5  -2   8        2.88        3.73      0.81 o 
  -4  -2   8       84.54       90.67      2.78 o 
  -3  -2   8        1.46        2.12      0.93 o 
  -2  -2   8       95.61      103.23      3.93 o 
  -1  -2   8        2.96        2.98      0.96 o 
   0  -2   8       55.33       52.80      2.20 o 
   1  -2   8        0.23        0.83      0.82 o 
   2  -2   8       42.75       51.17      2.52 o 
   3  -2   8      579.45      647.68     11.71 o 
   4  -2   8      106.02      133.35      3.63 o 
   5  -2   8       56.73       57.98      2.64 o 
   6  -2   8      125.40      125.76      4.55 o 
   7  -2   8       40.09       37.18      2.68 o 
   8  -2   8        0.11        0.60      1.98 o 
  -9  -1   8       15.98       17.83      2.59 o 
  -8  -1   8       21.95       21.21      1.60 o 
  -7  -1   8        4.24        2.91      0.91 o 
  -6  -1   8       84.64       89.55      2.51 o 
  -5  -1   8      102.72      100.02      3.17 o 
  -4  -1   8      154.45      179.75      4.39 o 
  -3  -1   8       32.29       39.20      2.09 o 
  -2  -1   8       39.78       46.59      2.25 o 
  -1  -1   8       24.12       24.68      1.80 o 
   0  -1   8       76.12       90.89      3.75 o 
   1  -1   8        3.32        5.75      1.47 o 
   2  -1   8      153.68      163.67      5.04 o 
   3  -1   8       11.91       16.60      1.36 o 
   4  -1   8      101.58      102.53      3.12 o 
   5  -1   8       16.99       15.22      1.81 o 
   6  -1   8      484.66      499.45     12.39 o 
   7  -1   8       39.25       44.35      3.79 o 
   8  -1   8       24.08       25.05      3.36 o 
 -10   0   8        7.85       10.10      1.53 o 
  -9   0   8        1.10        0.70      0.90 o 
  -8   0   8        0.39        1.33      0.98 o 
  -7   0   8       47.93       53.55      2.22 o 
  -6   0   8      124.45      127.22      3.10 o 
  -5   0   8      278.14      286.47      5.79 o 
  -4   0   8       56.89       78.42      2.93 o 
  -3   0   8        0.66        2.73      0.93 o 
  -2   0   8      142.44      155.26      4.16 o 
  -1   0   8      285.59      343.79      7.56 o 
   0   0   8        6.40        5.79      1.07 o 
   1   0   8        3.97        7.03      1.31 o 
   2   0   8       59.80       60.40      5.39 o 
   3   0   8      149.31      157.57      5.59 o 
   4   0   8      480.83      538.12     13.73 o 
   5   0   8      205.60      198.06      6.61 o 
   6   0   8       59.74       60.48      4.18 o 
   7   0   8        4.19        3.59      1.63 o 
 -10   1   8        3.09        2.73      1.38 o 
  -9   1   8       62.13       60.35      2.94 o 
  -8   1   8      131.15      151.51      5.72 o 
  -7   1   8       77.38       80.13      3.26 o 
  -6   1   8        3.61        4.70      1.40 o 
  -5   1   8      156.92      171.26      4.79 o 
  -4   1   8        8.77        7.37      1.13 o 
  -3   1   8      100.34      109.69      3.41 o 
  -2   1   8       75.88       80.77      2.87 o 
  -1   1   8        0.26        0.07      0.91 o 
   0   1   8       85.23      100.18      3.76 o 
   1   1   8      163.13      180.98     13.56 o 
   3   1   8        3.99        1.88      1.49 o 
   4   1   8       13.58       15.40      2.06 o 
   5   1   8       71.95       77.93      3.92 o 
   6   1   8       22.06       23.14      2.58 o 
   7   1   8       13.45       10.51      1.92 o 
 -10   2   8       32.52       25.96      2.43 o 
  -9   2   8        0.00        2.55      1.07 o 
  -8   2   8        0.30       -0.27      1.04 o 
  -7   2   8       16.24       15.29      1.59 o 
  -6   2   8      181.94      181.44      4.02 o 
  -5   2   8      129.53      130.89      3.24 o 
  -4   2   8        0.37        0.19      0.91 o 
  -3   2   8      357.83      381.28      9.22 o 
  -2   2   8        6.25        6.80      1.15 o 
  -1   2   8        0.41        2.20      1.01 o 
   0   2   8       15.51       20.27      2.40 o 
   1   2   8        0.19        1.26      1.73 o 
   2   2   8        0.49        0.06      1.19 o 
   3   2   8        3.47        3.32      1.61 o 
   4   2   8       36.45       44.04      3.90 o 
   5   2   8       15.48       16.83      1.98 o 
   6   2   8        0.61        1.00      1.22 o 
   7   2   8      224.93      221.73     12.27 o 
 -10   3   8       25.11       21.70      2.32 o 
  -9   3   8        6.67        3.68      1.10 o 
  -8   3   8        1.90        2.49      0.94 o 
  -7   3   8       76.63       80.68      2.47 o 
  -6   3   8       85.90       85.78      2.54 o 
  -5   3   8       56.94       60.42      2.13 o 
  -4   3   8      346.01      346.04      9.61 o 
  -3   3   8       40.53       37.32      3.18 o 
  -2   3   8       45.05       47.76      2.79 o 
  -1   3   8       67.07       52.36      4.60 o 
   0   3   8       82.40       84.98      5.14 o 
   1   3   8        2.44        3.69      1.86 o 
   2   3   8       23.78       25.72      3.14 o 
   3   3   8       39.21       52.33      4.09 o 
   5   3   8        4.83        5.35      3.11 o 
   6   3   8        2.53        1.96      1.52 o 
 -10   4   8        1.18        2.80      1.02 o 
  -9   4   8        4.17        2.30      1.06 o 
  -8   4   8       43.00       41.39      2.12 o 
  -7   4   8       31.58       25.29      1.47 o 
  -6   4   8       23.88       22.96      1.63 o 
  -5   4   8      108.34      108.63      3.12 o 
  -4   4   8       27.73       28.01      3.22 o 
  -3   4   8       14.89       13.24      1.68 o 
  -2   4   8      263.54      251.49      7.60 o 
  -1   4   8       80.77       94.47      4.19 o 
   0   4   8        0.60       -0.15      1.50 o 
   1   4   8        6.16        6.63      2.83 o 
   2   4   8       99.97       98.25      4.41 o 
   3   4   8       64.25       68.59      3.38 o 
   4   4   8       23.70       27.00      2.28 o 
   5   4   8       13.27        9.79      2.15 o 
   6   4   8       32.36       32.45      2.20 o 
 -10   5   8       52.90       45.53     11.98 o 
  -9   5   8        6.29        5.13      0.97 o 
  -8   5   8       63.98       66.05      2.69 o 
  -7   5   8       58.88       58.52      2.60 o 
  -6   5   8       29.03       30.67      1.87 o 
  -5   5   8        1.78        1.57      0.91 o 
  -4   5   8       23.46       18.34      2.41 o 
  -3   5   8      198.96      204.81      7.75 o 
  -2   5   8       10.46       11.39      1.79 o 
  -1   5   8        0.05       -0.03      1.37 o 
   0   5   8        0.19       -0.62      2.01 o 
   1   5   8        0.08        1.97      1.06 o 
   2   5   8      165.51      175.04      5.72 o 
   3   5   8       30.46       33.64      2.45 o 
   4   5   8       56.95       53.83      3.16 o 
   5   5   8       45.96       41.98      3.25 o 
  -9   6   8        5.36        6.38      1.52 o 
  -8   6   8        9.67        6.26      1.97 o 
  -7   6   8       27.15       31.73      2.89 o 
  -6   6   8      115.61      119.92      3.84 o 
  -5   6   8        3.68        4.51      1.14 o 
  -4   6   8       56.96       62.43      3.07 o 
  -3   6   8      120.08      124.21      5.59 o 
  -2   6   8       28.17       35.62      3.10 o 
  -1   6   8       31.67       38.17      2.52 o 
   0   6   8       23.36       29.02      3.03 o 
   1   6   8        9.00        6.43      1.45 o 
   2   6   8       10.45        7.21      1.31 o 
   3   6   8        8.97        6.45      1.45 o 
   4   6   8        0.07        0.39      0.89 o 
  -9   7   8       29.59       25.37      2.59 o 
  -8   7   8       23.86       23.11      2.32 o 
  -7   7   8        0.19       -0.47      0.85 o 
  -6   7   8       18.76       15.16      1.56 o 
  -5   7   8       41.22       47.02      2.60 o 
  -4   7   8      135.56      143.42      4.75 o 
  -3   7   8        0.94        3.40      1.08 o 
  -2   7   8       15.27       12.15      1.64 o 
  -1   7   8       26.65       25.10      2.34 o 
   0   7   8        4.69        2.37      1.19 o 
   1   7   8       34.13       32.27      2.48 o 
   2   7   8       64.71       69.37      3.22 o 
   3   7   8       16.72       15.50      1.66 o 
  -8   8   8        2.13        1.39      2.55 o 
  -7   8   8        1.73        1.33      0.85 o 
  -6   8   8        1.86        0.21      0.91 o 
  -5   8   8       27.35       25.47      1.92 o 
  -4   8   8       39.26       44.52      2.63 o 
  -3   8   8      110.23      115.01      4.12 o 
  -2   8   8       84.19       90.12      4.32 o 
  -1   8   8      118.82      120.42      9.49 o 
   0   8   8        0.67        2.19      1.23 o 
   1   8   8        1.22        3.68      1.76 o 
   2   8   8       12.29        9.72      3.01 o 
  -7   9   8       33.38       30.51      2.52 o 
  -6   9   8        0.52        0.40      0.82 o 
  -5   9   8        1.61        0.95      1.03 o 
  -4   9   8       16.79       12.65      2.53 o 
  -3   9   8        0.74       -0.78      0.94 o 
  -2   9   8       10.85       11.19      1.45 o 
  -1   9   8       28.85       24.83      3.71 o 
   0   9   8       22.00       20.91      4.39 o 
  -4  10   8        0.12        0.47      1.08 o 
  -3  10   8       15.55        9.98      3.53 o 
  -2  -9   9        0.13        1.84      1.64 o 
  -1  -9   9       25.61       24.75      2.26 o 
   0  -9   9        3.75        3.60      1.79 o 
   1  -9   9       40.54       38.60      2.70 o 
   2  -9   9        9.53        5.44      1.33 o 
   3  -9   9        0.03        0.08      1.04 o 
   4  -9   9        0.36       -0.45      1.26 o 
  -4  -8   9        5.05        3.61      2.84 o 
  -3  -8   9        0.06       -0.04      1.20 o 
  -2  -8   9        0.92        0.96      1.61 o 
  -1  -8   9        4.84        2.49      1.58 o 
   0  -8   9       31.28       32.27      3.08 o 
   1  -8   9        7.58        6.74      2.07 o 
   2  -8   9       27.29       26.56      3.73 o 
   3  -8   9        0.02       -0.18      1.05 o 
   4  -8   9       13.82       15.70      1.64 o 
   5  -8   9        2.41        1.75      1.05 o 
  -5  -7   9        6.43        8.03      2.54 o 
  -4  -7   9       19.24       17.75      1.85 o 
  -3  -7   9       75.84       78.78      3.50 o 
  -2  -7   9        0.08       -1.05      1.05 o 
  -1  -7   9       30.60       26.50      2.31 o 
   0  -7   9       17.05       14.92      1.67 o 
   1  -7   9       59.36       66.38      5.30 o 
   2  -7   9       40.15       47.08      3.18 o 
   3  -7   9       79.15       81.65      3.50 o 
   4  -7   9        2.66        4.57      1.18 o 
   5  -7   9        0.09        0.60      1.02 o 
   6  -7   9        0.01       -0.51      1.09 o 
  -6  -6   9        0.03        1.81      2.12 o 
  -5  -6   9       59.69       64.41      3.09 o 
  -4  -6   9        1.73       -0.22      1.22 o 
  -3  -6   9       16.62       20.07      2.09 o 
  -2  -6   9        5.79        4.09      1.13 o 
  -1  -6   9       76.34       67.96      3.26 o 
   0  -6   9        0.53        1.49      1.04 o 
   1  -6   9       17.50       16.15      1.98 o 
   2  -6   9        4.79        2.41      1.46 o 
   3  -6   9       80.38       72.17      3.34 o 
   4  -6   9      102.97      111.06      4.22 o 
   5  -6   9       10.17        5.87      1.76 o 
   6  -6   9        0.00       -0.10      1.16 o 
  -7  -5   9        0.95        3.61      3.09 o 
  -6  -5   9        0.00       -1.23      1.43 o 
  -5  -5   9        0.00        0.48      1.18 o 
  -4  -5   9       16.80       14.75      1.55 o 
  -3  -5   9        4.23        5.08      1.16 o 
  -2  -5   9       75.51       67.58      2.87 o 
  -1  -5   9        0.77        0.80      1.06 o 
   0  -5   9       77.19       78.63      3.15 o 
   1  -5   9        4.31        5.21      1.21 o 
   2  -5   9       91.91       96.79      3.55 o 
   3  -5   9       54.52       56.10      3.08 o 
   4  -5   9        3.90        3.59      1.20 o 
   5  -5   9       11.93       14.20      1.72 o 
   6  -5   9       18.35       14.59      1.98 o 
   7  -5   9        0.11       -0.26      1.89 o 
  -7  -4   9        0.00       -1.48      1.48 o 
  -6  -4   9        1.77        2.06      1.57 o 
  -5  -4   9        4.18        4.23      1.12 o 
  -4  -4   9       53.92       51.25      2.56 o 
  -3  -4   9       30.61       34.28      2.17 o 
  -2  -4   9      134.49      145.98      4.37 o 
  -1  -4   9       37.68       42.74      2.46 o 
   0  -4   9       18.16       15.44      1.90 o 
   1  -4   9      103.29      123.95      3.54 o 
   2  -4   9       68.74       74.04      3.12 o 
   3  -4   9      246.48      264.10      6.62 o 
   4  -4   9       91.76       96.97      3.95 o 
   5  -4   9        6.03        6.20      2.11 o 
   6  -4   9       22.27       22.46      2.42 o 
   7  -4   9       33.82       33.15      4.22 o 
  -8  -3   9        2.87        5.50      1.37 o 
  -7  -3   9        3.80        0.69      1.61 o 
  -6  -3   9      161.67      151.32      5.00 o 
  -5  -3   9      332.29      367.04      8.06 o 
  -4  -3   9       42.65       46.87      2.47 o 
  -3  -3   9      145.53      161.86      4.63 o 
  -2  -3   9       82.74       99.61      3.52 o 
  -1  -3   9        0.00        0.44      0.94 o 
   0  -3   9      109.50      121.34      3.50 o 
   1  -3   9       11.25       10.95      1.29 o 
   2  -3   9       40.04       40.95      2.80 o 
   3  -3   9      315.05      355.54      8.26 o 
   4  -3   9      466.24      487.87     10.50 o 
   5  -3   9       57.29       46.79      3.04 o 
   7  -3   9        3.65        2.96      1.97 o 
  -8  -2   9       13.69       11.80      2.21 o 
  -7  -2   9        4.02        7.65      1.57 o 
  -6  -2   9       32.86       33.05      2.13 o 
  -5  -2   9       10.21        7.36      1.34 o 
  -4  -2   9      235.12      268.05      6.49 o 
  -3  -2   9       19.13       20.08      1.70 o 
  -2  -2   9       33.49       32.84      2.12 o 
  -1  -2   9        0.05       -0.49      0.91 o 
   0  -2   9        1.10        1.49      0.98 o 
   1  -2   9       26.50       29.47      2.00 o 
   2  -2   9      108.20      116.43      4.84 o 
   3  -2   9       57.13       55.73      2.83 o 
   4  -2   9       40.76       41.28      2.93 o 
   5  -2   9        1.86        2.81      1.72 o 
   6  -2   9        2.32        0.73      2.00 o 
   7  -2   9        5.12        3.35      2.32 o 
  -9  -1   9        3.23        2.81      1.48 o 
  -8  -1   9        5.53        0.95      1.16 o 
  -7  -1   9       72.79       68.46      2.81 o 
  -6  -1   9      147.93      154.91      4.40 o 
  -5  -1   9      155.75      163.68      4.61 o 
  -4  -1   9      261.43      303.95      7.08 o 
  -3  -1   9        0.01        0.48      0.89 o 
  -2  -1   9       39.33       47.67      2.47 o 
  -1  -1   9      192.14      194.60      5.30 o 
   0  -1   9      156.81      155.13      4.56 o 
   1  -1   9        1.36        2.87      1.13 o 
   2  -1   9      218.93      252.45      7.65 o 
   3  -1   9      144.30      159.68      4.74 o 
   4  -1   9       62.75       81.33      5.73 o 
   5  -1   9       22.00       33.11      3.65 o 
   6  -1   9       47.89       33.51      3.47 o 
   7  -1   9        1.26       -0.43      1.89 o 
  -9   0   9        4.97        3.40      1.16 o 
  -8   0   9        1.81        1.36      1.16 o 
  -7   0   9       66.32       58.40      2.63 o 
  -6   0   9      120.48      114.06      3.71 o 
  -5   0   9       51.33       58.22      2.66 o 
  -4   0   9        5.74        5.02      1.16 o 
  -3   0   9       81.00       76.99      3.00 o 
  -2   0   9       62.25       57.98      2.65 o 
  -1   0   9        5.04        6.42      1.29 o 
   0   0   9       24.40       25.79      2.25 o 
   1   0   9       19.98       21.23      3.14 o 
   2   0   9        8.65        7.08      3.30 o 
   3   0   9       78.62       83.72      6.77 o 
   4   0   9       17.60       17.54      2.41 o 
   5   0   9       17.29       21.41      2.83 o 
   6   0   9        6.75        3.97      1.55 o 
  -9   1   9        0.04        0.48      1.07 o 
  -8   1   9        1.58        1.54      1.16 o 
  -7   1   9        0.05        0.69      1.06 o 
  -6   1   9      219.63      254.00      6.07 o 
  -5   1   9       13.45       17.77      1.61 o 
  -4   1   9      190.78      205.97      5.28 o 
  -3   1   9        2.17        1.48      0.95 o 
  -2   1   9       71.71       77.56      3.40 o 
  -1   1   9       22.63       23.86      2.13 o 
   0   1   9        1.84        0.04      1.10 o 
   1   1   9       49.02       59.79      6.81 o 
   2   1   9      170.75      201.01      8.62 o 
   3   1   9       41.47       43.79      3.98 o 
   4   1   9        0.20        0.88      1.78 o 
   5   1   9        1.02        1.68      1.52 o 
   6   1   9        3.03        5.50      3.52 o 
  -9   2   9       64.57       62.97      2.71 o 
  -8   2   9       80.37       89.26      3.28 o 
  -7   2   9       18.45       19.32      1.50 o 
  -6   2   9        1.53       -0.49      0.99 o 
  -5   2   9        0.81        0.81      0.86 o 
  -4   2   9       30.27       40.46      2.87 o 
  -3   2   9       58.76       68.58      3.27 o 
  -2   2   9      212.38      228.14      6.47 o 
  -1   2   9       44.72       44.57      2.77 o 
   0   2   9        0.20       -0.18      1.42 o 
   1   2   9       62.36       61.03      6.90 o 
   2   2   9        7.96        9.25      3.88 o 
   3   2   9       60.53       72.82      4.98 o 
   4   2   9       35.02       39.52      3.88 o 
   5   2   9        5.30        5.18      2.91 o 
   6   2   9       40.30       42.90      5.00 o 
  -9   3   9       21.94       20.43      2.89 o 
  -8   3   9       37.79       30.85      2.87 o 
  -7   3   9        0.04       -0.31      0.75 o 
  -6   3   9       13.30       10.56      1.19 o 
  -5   3   9      182.91      205.95      5.60 o 
  -4   3   9      470.31      522.25     13.68 o 
  -3   3   9      160.67      162.01      5.15 o 
  -2   3   9      113.43      109.61      4.25 o 
  -1   3   9       10.80       10.77      2.61 o 
   0   3   9       70.61       79.30      5.60 o 
   1   3   9      148.75      163.88      7.45 o 
   2   3   9        0.15        0.50      1.41 o 
   3   3   9        0.02        1.11      1.45 o 
   4   3   9       50.03       55.66      4.28 o 
   5   3   9        7.59        5.87      2.12 o 
  -9   4   9       16.20       16.55      1.66 o 
  -8   4   9        4.54        3.24      0.84 o 
  -7   4   9        5.14        3.77      0.85 o 
  -6   4   9       69.63       69.95      4.58 o 
  -5   4   9       16.85       14.16      1.58 o 
  -4   4   9      215.62      233.38     11.13 o 
  -3   4   9      113.90      104.50      6.34 o 
  -2   4   9       18.77       17.12      2.04 o 
  -1   4   9       25.92       31.37      2.78 o 
   0   4   9       37.63       29.75      5.98 o 
   1   4   9       31.40       28.43      3.39 o 
   2   4   9        0.22       -0.31      1.40 o 
   3   4   9       20.27       19.86      2.79 o 
   4   4   9       14.12       12.60      2.15 o 
   5   4   9        1.93        1.25      3.05 o 
  -9   5   9        2.16        0.36      1.71 o 
  -8   5   9        2.24        1.91      1.32 o 
  -7   5   9        3.32        2.65      0.91 o 
  -6   5   9      150.52      151.08      6.78 o 
  -5   5   9      313.08      313.59     10.67 o 
  -4   5   9       19.59       16.26      1.76 o 
  -3   5   9       30.72       45.82      3.44 o 
  -2   5   9        0.48       -0.37      1.33 o 
  -1   5   9        7.61        5.84      1.92 o 
   0   5   9       28.99       19.39      2.50 o 
   1   5   9       54.35       60.17      6.25 o 
   2   5   9        2.44        0.50      1.51 o 
   3   5   9       10.24        9.58      2.38 o 
   4   5   9        1.65        1.30      2.21 o 
  -9   6   9        1.83       -0.09      2.84 o 
  -8   6   9        7.96        9.19      1.54 o 
  -7   6   9        5.40       11.60      1.34 o 
  -6   6   9        6.39        7.04      1.25 o 
  -5   6   9        4.39        2.29      1.02 o 
  -4   6   9       71.97       75.41      3.31 o 
  -3   6   9      151.64      152.85      6.24 o 
  -2   6   9       81.91       78.56      3.51 o 
  -1   6   9        0.13       -0.24      1.50 o 
   0   6   9        1.63        2.47      1.94 o 
   1   6   9       36.43       34.18      3.41 o 
   2   6   9        3.32        2.50      1.54 o 
   3   6   9        1.34        1.10      1.36 o 
  -8   7   9        8.77        7.46      2.72 o 
  -7   7   9        0.64        1.84      0.83 o 
  -6   7   9        0.05        0.75      0.85 o 
  -5   7   9        3.79        3.00      0.98 o 
  -4   7   9       73.06       68.96      2.96 o 
  -3   7   9       11.83        9.95      1.34 o 
  -2   7   9       90.79       87.62      3.69 o 
  -1   7   9       29.02       30.60      2.73 o 
   0   7   9        9.03        5.24      2.28 o 
   1   7   9        4.14        4.17      1.76 o 
   2   7   9        4.27        6.56      1.69 o 
  -7   8   9        0.12        0.13      1.09 o 
  -6   8   9       16.68       23.48      1.82 o 
  -5   8   9        0.02        1.14      0.86 o 
  -4   8   9       38.57       34.31      2.24 o 
  -3   8   9       45.77       45.69      2.54 o 
  -2   8   9        8.76        7.64      1.38 o 
  -1   8   9        2.48        1.48      1.35 o 
   0   8   9        5.29        2.85      1.63 o 
  -5   9   9        2.89        2.87      1.20 o 
  -4   9   9        4.31        2.99      0.98 o 
  -3   9   9        3.37        3.75      1.37 o 
  -2  -8  10        6.62        6.65      1.50 o 
  -1  -8  10       54.04       54.01      4.21 o 
   0  -8  10        0.08        0.57      1.10 o 
   1  -8  10        2.18        1.38      1.12 o 
   2  -8  10        0.60       -0.16      1.09 o 
   3  -8  10        2.65        4.05      1.13 o 
  -4  -7  10        9.58       10.65      4.82 o 
  -3  -7  10       17.30       10.97      1.47 o 
  -2  -7  10       15.01       14.12      2.08 o 
  -1  -7  10        8.54        7.06      1.25 o 
   0  -7  10       40.49       32.93      2.09 o 
   1  -7  10       48.68       46.43      2.50 o 
   2  -7  10        3.85        3.01      1.24 o 
   3  -7  10        4.16        3.15      1.15 o 
   4  -7  10        4.92        1.72      1.70 o 
  -5  -6  10       68.86       80.64      5.64 o 
  -4  -6  10       11.19       12.23      1.61 o 
  -3  -6  10       21.09       17.04      1.57 o 
  -2  -6  10        2.14        1.26      0.99 o 
  -1  -6  10       67.99       70.90      3.28 o 
   0  -6  10        7.67        4.76      1.15 o 
   1  -6  10       10.13       11.23      1.56 o 
   2  -6  10        0.56       -0.78      1.04 o 
   3  -6  10       10.91        9.84      2.31 o 
   4  -6  10        1.02        1.59      1.07 o 
   5  -6  10       59.88       48.07      3.07 o 
  -6  -5  10        5.16        6.43      1.71 o 
  -5  -5  10       12.42       12.61      1.57 o 
  -4  -5  10        2.83        4.63      1.19 o 
  -3  -5  10       17.42       18.05      1.62 o 
  -2  -5  10       64.46       69.12      2.86 o 
  -1  -5  10       30.45       28.52      2.18 o 
   0  -5  10       43.49       38.00      2.09 o 
   1  -5  10       64.64       72.47      2.81 o 
   2  -5  10       11.19        9.52      1.33 o 
   3  -5  10        0.34       -0.98      0.98 o 
   4  -5  10       23.37       25.16      2.15 o 
   5  -5  10       25.31       34.26      2.84 o 
  -7  -4  10       33.88       33.53      4.26 o 
  -6  -4  10        6.50        5.70      1.77 o 
  -5  -4  10        5.37        5.82      1.20 o 
  -4  -4  10       45.87       50.90      2.54 o 
  -3  -4  10       13.37       14.61      1.51 o 
  -2  -4  10        0.52        0.42      0.92 o 
  -1  -4  10      158.77      146.59      4.52 o 
   0  -4  10        2.79        3.52      1.03 o 
   1  -4  10       21.18       19.49      1.70 o 
   2  -4  10       12.70       11.04      1.92 o 
   3  -4  10       10.64       17.08      1.69 o 
   4  -4  10      124.88      128.25      5.27 o 
   5  -4  10       51.54       40.97      3.79 o 
   6  -4  10        2.01        1.55      2.71 o 
  -7  -3  10        2.83        4.56      1.74 o 
  -6  -3  10        0.98        1.04      1.25 o 
  -5  -3  10        1.78        1.94      1.02 o 
  -4  -3  10       28.62       34.07      2.21 o 
  -3  -3  10      141.28      152.40      5.02 o 
  -2  -3  10       43.33       52.67      2.61 o 
  -1  -3  10        3.82        3.47      1.02 o 
   0  -3  10       14.79       16.72      2.17 o 
   1  -3  10       21.54       22.83      2.80 o 
   2  -3  10        0.06        2.59      1.17 o 
   3  -3  10      282.66      273.92      6.71 o 
   4  -3  10       65.51       58.00      3.21 o 
   5  -3  10       12.91       12.04      1.94 o 
   6  -3  10        9.20        0.12      1.69 o 
  -8  -2  10       67.73       71.78      5.35 o 
  -7  -2  10        0.21        0.08      1.23 o 
  -6  -2  10        9.51        9.10      1.27 o 
  -5  -2  10       18.97       18.57      1.64 o 
  -4  -2  10        1.96        0.56      1.02 o 
  -3  -2  10       30.52       29.74      2.11 o 
  -2  -2  10      128.13      118.77      3.89 o 
  -1  -2  10        1.25        1.19      0.94 o 
   0  -2  10        3.51        1.44      1.07 o 
   1  -2  10       58.79       62.19      3.06 o 
   2  -2  10       15.11       16.56      2.02 o 
   3  -2  10        1.46        2.16      1.26 o 
   4  -2  10      202.43      172.70      5.60 o 
   5  -2  10       25.19       19.42      2.64 o 
   6  -2  10        5.52        0.83      2.28 o 
  -8  -1  10        0.05       -1.39      1.39 o 
  -7  -1  10        0.01        1.43      1.22 o 
  -6  -1  10      255.44      251.08      5.96 o 
  -5  -1  10       10.37       10.57      1.32 o 
  -4  -1  10        4.93        7.89      1.30 o 
  -3  -1  10        3.80        3.83      1.13 o 
  -2  -1  10       27.73       25.52      1.97 o 
  -1  -1  10       67.65       68.97      2.98 o 
   0  -1  10        0.48        1.06      1.18 o 
   1  -1  10       14.35        8.96      3.67 o 
   2  -1  10       13.84       16.37      1.90 o 
   3  -1  10        1.73        3.34      1.64 o 
   5  -1  10        0.08       -0.86      1.68 o 
   6  -1  10        7.08        1.20      3.18 o 
  -8   0  10        0.13       -0.15      1.29 o 
  -7   0  10        7.31        8.22      1.62 o 
  -6   0  10       76.93       75.13      2.89 o 
  -5   0  10       13.59       16.76      1.61 o 
  -4   0  10       32.42       35.24      2.21 o 
  -3   0  10      200.93      224.89      5.71 o 
  -2   0  10       41.20       43.67      2.44 o 
  -1   0  10        0.06        1.97      1.44 o 
   0   0  10        5.29        4.29      1.33 o 
   1   0  10       48.81       47.78      3.89 o 
   2   0  10       45.24       60.15      9.30 o 
   3   0  10       71.03       77.40      4.93 o 
   4   0  10      105.51      108.39     13.39 o 
   5   0  10        2.14        3.36      2.04 o 
  -9   1  10        7.43        6.11      2.24 o 
  -8   1  10        0.48       -0.62      1.32 o 
  -7   1  10       27.60       29.93      2.62 o 
  -6   1  10        1.40        3.08      1.06 o 
  -5   1  10        5.12        6.30      1.24 o 
  -4   1  10        2.34        3.57      1.13 o 
  -3   1  10       74.71       85.03      3.73 o 
  -2   1  10        2.10        4.23      1.33 o 
  -1   1  10        7.62        7.28      2.20 o 
   0   1  10        0.34        0.92      1.35 o 
   2   1  10        5.64        3.90      2.32 o 
   3   1  10      145.88      168.08      7.61 o 
   4   1  10        6.48        7.09      2.77 o 
   5   1  10       50.56       51.11      5.69 o 
  -9   2  10        0.13        2.10      2.11 o 
  -8   2  10       29.70       29.57      3.76 o 
  -7   2  10       19.77       16.43      1.88 o 
  -6   2  10       35.91       34.47      2.82 o 
  -5   2  10      403.98      424.41      9.77 o 
  -4   2  10      106.41      111.22      3.55 o 
  -3   2  10        8.17       11.38      1.65 o 
  -2   2  10        2.01        4.93      1.30 o 
  -1   2  10       21.28       21.95      2.33 o 
   0   2  10      143.54      149.32     14.58 o 
   1   2  10       26.73       26.72      3.34 o 
   2   2  10       76.23       84.53      5.24 o 
   3   2  10        1.04        1.87      1.85 o 
   4   2  10       52.38       51.12      4.01 o 
   5   2  10       27.92       21.10     11.36 o 
  -8   3  10        0.04       -1.19      1.19 o 
  -7   3  10        8.18        9.71      1.23 o 
  -6   3  10      171.12      163.12      4.66 o 
  -5   3  10        8.71        7.05      1.16 o 
  -4   3  10       24.97       28.92      1.99 o 
  -3   3  10      137.25      125.65      4.53 o 
  -2   3  10        5.11        6.58      1.77 o 
  -1   3  10        3.61        4.22      1.72 o 
   0   3  10       78.68       86.61      9.27 o 
   1   3  10       14.56       12.44      4.05 o 
   2   3  10       32.63       33.38      3.52 o 
   3   3  10       30.15       33.95      3.49 o 
   4   3  10        9.60        6.84      1.67 o 
  -8   4  10       20.07       17.91      3.45 o 
  -7   4  10        1.41        0.29      0.88 o 
  -6   4  10       22.66       21.75      2.01 o 
  -5   4  10       32.98       32.58      2.02 o 
  -4   4  10       13.21       10.94      1.35 o 
  -3   4  10       19.64       20.00      2.44 o 
  -2   4  10        5.56        5.34      1.66 o 
  -1   4  10        3.10        5.29      2.10 o 
   0   4  10        1.64        1.25      1.56 o 
   1   4  10       63.75       72.49      6.90 o 
   2   4  10        1.68        6.82      1.70 o 
   3   4  10       41.34       43.99      3.56 o 
  -8   5  10        6.60        6.63      2.30 o 
  -7   5  10        5.26        4.79      0.92 o 
  -6   5  10        9.52        8.66      1.14 o 
  -5   5  10       15.01       15.94      1.89 o 
  -4   5  10        5.34        8.82      1.35 o 
  -3   5  10       45.35       41.17      3.30 o 
  -2   5  10       63.21       62.84      4.74 o 
  -1   5  10        1.25        3.58      1.50 o 
   0   5  10        0.01       -1.69      1.69 o 
   1   5  10        0.01        1.55      1.50 o 
   2   5  10       34.46       40.11      6.11 o 
   3   5  10        3.21        5.47      3.01 o 
  -7   6  10        6.57        6.92      1.07 o 
  -6   6  10        0.04        0.94      0.88 o 
  -5   6  10        0.07        1.10      0.90 o 
  -4   6  10        1.65        0.96      0.92 o 
  -3   6  10        8.30        8.29      1.19 o 
  -2   6  10      216.09      207.22     10.16 o 
  -1   6  10        9.50       11.31      2.36 o 
   0   6  10       42.75       56.94      5.08 o 
   1   6  10        0.07       -1.80      1.80 o 
   2   6  10        6.44        8.09      2.28 o 
  -6   7  10        5.53        5.53      0.98 o 
  -5   7  10        0.33        0.87      0.88 o 
  -4   7  10        1.49        1.82      0.92 o 
  -3   7  10        2.41        2.11      1.55 o 
  -2   7  10        1.27        1.03      1.38 o 
  -1   7  10        4.99        7.58      2.67 o 
   0   7  10        1.58        3.69      1.94 o 
  -5   8  10       14.92       13.16      1.51 o 
  -4   8  10        4.05        3.82      1.12 o 
  -3   8  10        1.45        1.58      0.99 o 
  -2  -7  11        7.84        4.60      1.64 o 
  -1  -7  11       17.90       11.99      2.50 o 
   0  -7  11       14.09       13.06      1.50 o 
   1  -7  11       22.77       15.38      1.38 o 
   2  -7  11        0.01        0.82      1.36 o 
  -4  -6  11        1.50        0.51      1.69 o 
  -3  -6  11       12.82       11.61      1.44 o 
  -2  -6  11        0.00        0.05      0.96 o 
  -1  -6  11        2.71        3.33      1.06 o 
   0  -6  11        0.22        0.88      0.98 o 
   1  -6  11       25.63       21.53      1.80 o 
   2  -6  11        3.65        4.13      1.27 o 
   3  -6  11        1.84        4.39      1.19 o 
  -5  -5  11       16.33       13.25      1.80 o 
  -4  -5  11       11.24       11.93      1.30 o 
  -3  -5  11        1.68        3.63      1.07 o 
  -2  -5  11        4.30        5.15      1.18 o 
  -1  -5  11       32.78       37.48      2.21 o 
   0  -5  11       28.28       30.44      1.99 o 
   1  -5  11       13.70       11.04      1.59 o 
   2  -5  11       19.72       20.08      1.76 o 
   3  -5  11       12.71       12.35      1.52 o 
   4  -5  11      113.92       97.03     11.42 o 
  -6  -4  11       13.22       10.69      2.04 o 
  -5  -4  11        0.04        1.00      0.97 o 
  -4  -4  11        0.08       -0.91      0.91 o 
  -3  -4  11       19.02       19.95      1.63 o 
  -2  -4  11       88.09       80.80      3.06 o 
  -1  -4  11        1.77        0.13      0.96 o 
   0  -4  11        6.29        5.00      1.14 o 
   1  -4  11        0.14       -0.80      1.02 o 
   2  -4  11        2.48        1.13      1.33 o 
   3  -4  11        6.01        5.78      1.32 o 
   4  -4  11       15.86       12.82      1.88 o 
  -6  -3  11        0.03       -1.13      1.13 o 
  -5  -3  11       33.01       33.15      2.04 o 
  -4  -3  11        3.27        2.89      1.04 o 
  -3  -3  11        5.37        6.35      1.22 o 
  -2  -3  11       22.88       30.93      2.04 o 
  -1  -3  11       84.42       87.55      2.99 o 
   0  -3  11        4.61        3.88      1.71 o 
   1  -3  11        1.91        0.90      1.12 o 
   2  -3  11        3.99        1.73      1.38 o 
   3  -3  11       47.72       47.34      3.46 o 
   4  -3  11        0.13       -1.40      1.40 o 
   5  -3  11        1.31        1.12      2.41 o 
  -7  -2  11       70.65       56.52      7.51 o 
  -6  -2  11        8.31        5.29      1.34 o 
  -5  -2  11       13.84       15.78      1.50 o 
  -4  -2  11        8.46        9.82      1.29 o 
  -3  -2  11      189.94      204.98      5.30 o 
  -2  -2  11        2.25        3.50      1.12 o 
  -1  -2  11       13.03       12.68      1.50 o 
   0  -2  11        0.02       -0.16      1.07 o 
   1  -2  11        7.73       13.31      1.93 o 
   2  -2  11       28.93       26.85      2.99 o 
   3  -2  11       54.68       43.62     13.62 o 
   4  -2  11       22.49       10.12      7.53 o 
   5  -2  11        0.00        0.17      2.66 o 
  -7  -1  11        0.08        2.42      1.22 o 
  -6  -1  11       20.06       20.26      1.72 o 
  -5  -1  11       69.98       71.79      2.81 o 
  -4  -1  11        0.43        0.81      0.97 o 
  -3  -1  11       72.40       81.95      3.44 o 
  -2  -1  11       37.05       37.62      2.36 o 
  -1  -1  11      104.58      110.84      4.29 o 
   0  -1  11        0.08        0.44      1.28 o 
   1  -1  11       17.80       18.08      2.49 o 
   2  -1  11       13.36       16.17      3.06 o 
   3  -1  11       35.01       33.67      5.51 o 
   4  -1  11       11.21        5.80      5.42 o 
  -7   0  11        1.02        1.88      1.23 o 
  -6   0  11        6.23        3.90      1.06 o 
  -5   0  11      136.74      143.34      4.11 o 
  -4   0  11        4.37        5.81      1.20 o 
  -3   0  11       75.91       82.99      3.20 o 
  -2   0  11       15.46       16.10      1.82 o 
  -1   0  11       40.22       41.09      3.77 o 
   0   0  11        2.90        0.71      1.36 o 
   1   0  11       10.62        5.77      2.39 o 
   2   0  11       50.03       42.91      3.92 o 
   3   0  11       59.22       60.30      4.27 o 
   4   0  11        1.97        2.13      2.04 o 
  -8   1  11        0.10        0.00      1.89 o 
  -7   1  11       26.14       24.02      2.46 o 
  -6   1  11        0.35        0.01      0.97 o 
  -5   1  11      139.86      142.19      4.06 o 
  -4   1  11       59.31       60.04      3.08 o 
  -3   1  11      149.24      157.81      5.16 o 
  -2   1  11       72.62       72.49      3.48 o 
  -1   1  11        4.52        3.74      1.38 o 
   0   1  11       24.83       26.38      3.41 o 
   1   1  11       15.86       24.25      3.53 o 
   2   1  11        0.02       -1.15      1.43 o 
   3   1  11        2.47        3.64      1.56 o 
   4   1  11        7.19        5.12      2.88 o 
  -8   2  11        8.91        7.74      2.15 o 
  -7   2  11        0.43       -0.07      1.21 o 
  -6   2  11      113.53      107.17      5.87 o 
  -5   2  11       15.93       17.80      2.09 o 
  -4   2  11       18.66       15.92      1.82 o 
  -3   2  11       29.34       30.02      2.45 o 
  -2   2  11        4.83        3.45      1.41 o 
  -1   2  11        0.93        1.09      1.53 o 
   0   2  11       12.16        9.26      2.24 o 
   1   2  11      174.31      172.09      7.62 o 
   2   2  11        0.34       -1.25      1.42 o 
   3   2  11        4.80        3.31      1.68 o 
  -7   3  11        5.36        2.72      1.52 o 
  -6   3  11       46.23       42.65      2.62 o 
  -5   3  11       31.14       29.43      1.97 o 
  -4   3  11        8.67        6.75      1.20 o 
  -3   3  11       58.10       63.18      4.05 o 
  -2   3  11        0.04        0.26      1.61 o 
  -1   3  11       19.81       14.13      4.27 o 
   0   3  11        1.39        0.32      1.58 o 
   1   3  11       18.74       21.25      2.87 o 
   2   3  11       11.98       16.79      3.01 o 
   3   3  11       56.40       43.63      5.17 o 
  -7   4  11        0.39        1.63      1.33 o 
  -6   4  11        8.60        7.92      1.14 o 
  -5   4  11       53.81       51.33      2.98 o 
  -4   4  11       22.51       21.99      2.12 o 
  -3   4  11        0.18        0.53      1.60 o 
  -2   4  11       52.80       58.49      4.65 o 
  -1   4  11       11.24        9.80      3.28 o 
   0   4  11       41.29       41.97      3.78 o 
   1   4  11        7.84        7.82      3.32 o 
   2   4  11       60.84       55.94      3.83 o 
  -7   5  11        3.64        3.01      2.67 o 
  -6   5  11       98.20       88.85      4.26 o 
  -5   5  11       18.33       18.83      1.74 o 
  -4   5  11       22.97       22.91      2.05 o 
  -3   5  11        8.58        8.49      1.44 o 
  -2   5  11       28.75       25.98      2.89 o 
  -1   5  11        0.12        0.52      1.46 o 
   0   5  11        0.73        0.05      1.73 o 
   1   5  11       23.85       17.44      9.34 o 
  -6   6  11       15.34       10.24      3.01 o 
  -5   6  11        0.02       -0.56      0.92 o 
  -4   6  11        0.39        1.84      0.90 o 
  -3   6  11        6.39        4.68      1.15 o 
  -2   6  11        1.05        0.84      1.92 o 
  -1   6  11        6.10        5.67      2.32 o 
  -3  -5  12        3.93        3.04      3.05 o 
  -2  -5  12        5.16        5.14      1.08 o 
  -1  -5  12       13.96       10.61      1.31 o 
   0  -5  12        1.24        1.73      1.05 o 
   1  -5  12        2.74       -0.30      1.30 o 
   2  -5  12        8.38        7.05      2.06 o 
  -4  -4  12        6.06        4.89      1.04 o 
  -3  -4  12       36.08       31.99      1.95 o 
  -2  -4  12        0.21        1.21      0.95 o 
  -1  -4  12        4.25        4.97      1.10 o 
   0  -4  12        0.00       -0.11      1.03 o 
   1  -4  12        0.00       -1.00      1.04 o 
   2  -4  12        4.71        4.68      2.22 o 
  -5  -3  12        0.01       -0.08      1.28 o 
  -4  -3  12       11.83       12.06      1.22 o 
  -3  -3  12       12.48        9.64      1.23 o 
  -2  -3  12       76.95       61.27      3.75 o 
  -1  -3  12        1.05        2.40      1.04 o 
   0  -3  12        7.73        7.59      1.35 o 
   1  -3  12       11.20       14.09      2.12 o 
   2  -3  12        2.02        1.32      1.37 o 
   3  -3  12        6.25        3.78      2.75 o 
  -5  -2  12        0.01        0.65      0.90 o 
  -4  -2  12        0.42        0.09      0.94 o 
  -3  -2  12       58.86       62.67      2.59 o 
  -2  -2  12       54.11       49.35      2.43 o 
  -1  -2  12        2.07        1.04      1.18 o 
   0  -2  12       33.74       32.33      2.89 o 
   1  -2  12       52.14       43.10      7.07 o 
   2  -2  12       15.30        7.87      3.32 o 
   3  -2  12        0.02       -0.73      1.82 o 
  -6  -1  12        2.42        1.54      1.48 o 
  -5  -1  12       40.53       40.61      2.11 o 
  -4  -1  12        0.04        0.20      0.96 o 
  -3  -1  12       81.53       75.27      3.33 o 
  -2  -1  12       16.69       15.32      1.72 o 
  -1  -1  12       31.43       26.99      2.36 o 
   0  -1  12       24.67       19.57      2.71 o 
   1  -1  12        8.39        7.99      2.86 o 
   2  -1  12       11.23        4.61      5.81 o 
   3  -1  12       16.46        6.40      6.19 o 
  -6   0  12        0.79        1.27      1.28 o 
  -5   0  12       45.60       42.62      2.23 o 
  -4   0  12        5.90        5.49      1.29 o 
  -3   0  12       30.95       33.12      2.44 o 
  -2   0  12       17.45       19.42      1.86 o 
  -1   0  12       16.61       17.38      1.99 o 
   0   0  12       33.19       34.81      2.89 o 
   1   0  12        0.18       -1.09      1.47 o 
   2   0  12        6.48        5.70      2.65 o 
   3   0  12       48.42       53.35      5.60 o 
  -6   1  12        3.02       -1.08      1.15 o 
  -5   1  12        3.05        2.83      1.20 o 
  -4   1  12       10.87       11.89      1.57 o 
  -3   1  12       46.81       44.87      2.72 o 
  -2   1  12        0.24       -0.97      1.22 o 
  -1   1  12       41.73       50.91      4.16 o 
   0   1  12       13.29       10.35      2.62 o 
   1   1  12       19.75       14.86      2.29 o 
   2   1  12        3.20        2.88      1.47 o 
  -6   2  12       18.87       16.84      1.78 o 
  -5   2  12        3.98        4.97      1.31 o 
  -4   2  12        4.44        6.27      1.48 o 
  -3   2  12        1.48        1.97      1.27 o 
  -2   2  12        1.93        0.80      1.59 o 
  -1   2  12       10.16        5.99      2.10 o 
   0   2  12        4.84        4.89      1.67 o 
   1   2  12       11.01        6.66      1.79 o 
   2   2  12        1.31       -0.69      3.31 o 
  -6   3  12       10.16        8.60      3.10 o 
  -5   3  12       42.29       40.62      3.16 o 
  -4   3  12        0.29        0.36      1.42 o 
  -3   3  12        0.76        0.35      1.20 o 
  -2   3  12        0.19        3.16      4.25 o 
  -1   3  12        8.26        9.81      1.66 o 
   0   3  12        0.11        0.42      1.48 o 
   1   3  12        0.00        0.56      1.41 o 
  -5   4  12       21.90       22.73      2.70 o 
  -4   4  12       22.83       19.45      1.99 o 
  -3   4  12       37.85       39.19      2.51 o 
  -2   4  12        3.09        4.91      1.12 o 
  -1   4  12        0.09       -0.35      1.60 o 
   0   4  12        2.89        3.95      2.06 o 
  -4   5  12        5.83        5.50      1.89 o 
  -3   5  12        3.93        1.89      1.89 o 
  -3  -2  13        0.09        1.45      1.11 o 
  -2  -2  13       33.57       28.90      2.65 o 
  -1  -2  13       34.63       27.69      2.36 o 
   0  -2  13        3.09        0.69      2.58 o 
  -3  -1  13        4.55        1.88      1.20 o 
  -2  -1  13       34.35       27.44      2.37 o 
  -1  -1  13       16.97       16.76      2.30 o 
   0  -1  13        1.51        3.95      2.49 o 
  -4   0  13        3.75        2.67      1.98 o 
  -3   0  13       24.33       21.72      1.81 o 
  -2   0  13       34.49       30.68      2.39 o 
  -1   0  13        0.73        0.77      1.28 o 
   0   0  13       39.56       38.34      5.17 o 
  -4   1  13       24.32       31.33      3.62 o 
  -3   1  13       11.88       13.25      2.67 o 
  -2   1  13       28.51       24.99      2.85 o 
  -1   1  13        1.55        2.92      1.65 o 
  -3   2  13        0.17       -0.52      2.06 o 
  -2   2  13       11.73        6.54      2.24 o 
                                                 
